# Supplementary material for: Chitotriosidase 1 in the cerebrospinal fluid as a putative biomarker for HTLV-1-associated myelopathy/tropical spastic paraparesis (HAM/TSP) progression
Source: Front Immunol. 2022 Aug 16;13:949516. doi: 10.3389/fimmu.2022.949516 (PMC9424492; doi:10.3389/fimmu.2022.949516)
Supplement: Supplementary file 5 [file Table_2.xlsx]

## Sheet: tab_VelEvo
Supplementary Table 2. LC-MS/MS protein identification in the cerebrospinal fluid of HTLV-1-infected individuals according to the neurological condition.
Proteins displaying intensity > 0 in LC-MS/MS label-free quantification were considered as detected in the cerebrospinal fluid. Their presence was stratified among the following groups of HTLV-1-infected individuals: HTLV-1 asymptomatic carriers (AC) (n=13), and HAM/TSP patients with very slow (n=6), typical(n=7), and rapid (n=6) disease progression.
Group	Proteins
AC\Slow\Typical\Rapid	SERPINA1,PDE4DIP,SEZ6L2,SAA2-SAA4,CHGB,RGMA,PSAP,NRXN3,HLA-C,NRXN1,FMOD,C1R,CLSTN1,AGRN,NBL1,IGLON5,VSTM2B,FBLN1,EFNA3,CFB,C1S,SCG5,CACNA2D2,FAM3C,CDH6,CP,CLEC3B,KIAA1549L,PKM,NFASC,NCAM1,RTN4R,APOC1,DNASE2,PGRMC1,QSOX1,GFRA2,GOLIM4,CHL1,RNASET2,TPP1,NRP1,APOL1,PCDH17,PLXNB2,VGF,GPR37,NCAM2,B4GAT1,ANGPTL7,BAI2,PCDH7,SUSD5,CUTA,SLIT1,ICOSLG,SEMA7A,CLN5,CREG1,SCRG1,ATRN,LY6H,LPHN1,ENDOD1,CLSTN1,CSP…
AC\Typical\Rapid	NCAN,ADAMTS4,DDAH1,HBD,KRT6B,VIM,UBC,CALM2,GPLD1,CHIT1,CD99L2,RPL3L,SH3BGRL3,SORCS3
Typical\Rapid	HLA-DRA,PFN1,KLK11
AC\Slow\Rapid	CFHR1,HSPA13,PTPRS,FZD2,NLGN1,POMGNT1,TNR
Slow\Rapid	BTRC,MB,COL15A1
AC\Rapid	DCC,ACTA1,GOLGA3,GOLGB1,OBSCN,B3GNT2,FAM21C
Rapid	SCAMP1,CA1,SLC25A5,ATP5B,TUBB,HSP90AB1,HSPA8,EEF2,HSPA6,DDX5,RAB6A,AHCY,ATP5A1,CD27,MAT2A,MDH2,IDH2,SARS,MMP14,VCP,ARF3,RPS15A,RAB1A,EEF1A1,NME3,MYC,ZC3H14,CCNI2,UROC1,TUBA8,CECR1
AC\Slow\Typical	CHL1,ARSA,COCH,NRP2,TNFRSF21,MGP,GDI1,CDH11,LTBP1,TMEM132D,TMEM132A,HAPLN4,TMEM25,PLXDC1,CBLN2,ESAM,SEMA3G,CNTN6,CAMK2A,PCDHAC2
AC\Typical	SGCE,CPM,GALNS,DPP6,VMO1,NLGN2,TREM2,FRRS1L
Typical	PCOLCE,HLA-B
AC\Slow	SELM,HEG1,CHAD,EFCAB14,ATP6AP2,PCDH8,GOT2,EGFR,QDPR,SAA1,CDH5,NSG1,DDR1,QPCT,PLD4,ABHD14A
Slow	CALCB,ZP2,HLA-C,SEMA6D
AC	C4A,C4B,SUSD5,RNF13,ADAM11,LAMB1,DCD,DGCR2,DSG2,WFDC2,TMEM132B,C11orf87,BTN2A2,CNTNAP5,CTSF,NTNG1
