# Supplementary material for: Chitotriosidase 1 in the cerebrospinal fluid as a putative biomarker for HTLV-1-associated myelopathy/tropical spastic paraparesis (HAM/TSP) progression
Source: Front Immunol. 2022 Aug 16;13:949516. doi: 10.3389/fimmu.2022.949516 (PMC9424492; doi:10.3389/fimmu.2022.949516)
Supplement: Supplementary file 6 [file Table_3.xlsx]

## Sheet: FEA_results_filtred
Supplementary Table 3. Processes and pathways indicated by the cerebrospinal fluid proteins set among HTLV-1-infected individuals.
Functional enrichment analysis using the proteins identified by LC-MS/MS technique in cerebrospinal fluid samples from HTLV-1 asymptomatic carriers (AC) (n=13), and HAM/TSP patients with very slow (n=6), typical (n=7) and rapid (n=6) disease progression. The proteins sets were analyzed using the databases from the Gene Ontology (GO) terms of biological processes and the Kyoto Encyclopedia of Gene…
Group	p_value	Query size	Term_id	Source	Term_name	Proteins
AC\Very Slow\Typical\Rapid	0.0000	438	GO:0007155	GO:BP	cell adhesion	NRXN3,NRXN1,CLSTN1,FBLN1,CDH6,NFASC,NCAM1,CHL1,NRP1,PCDH17,PLXNB2,NCAM2,PCDH7,SUSD5,ICOSLG,ATRN,ADGRL1,CSPG5,PLG,KNG1,IGF2,COL1A1,APOA1,FGA,FGB,FGG,FN1,AMBP,VTN,PRNP,HRG,THY1,APP,APOD,ICAM1,GSN,APOA4,CD55,SERPINF2,LGALS1,CSF1,SPP1,KIT,LAMC1,COL6A1,COL6A3,ICAM2,VCAN,SELL,NID1,PVR,CD44,IGFBP2,CDH2,VCAM1,EFNA1,MAG,CBLN1,OMG,LAMA2,AZGP1,CALR,AXL,L1CAM,PRDX2,BSG,IGFALS,COL18A1,IL6ST,MCAM,CCN3,APLP1,EF…
AC\Very Slow\Typical\Rapid	0.0000	438	GO:0022610	GO:BP	biological adhesion	NRXN3,NRXN1,CLSTN1,FBLN1,CDH6,NFASC,NCAM1,CHL1,NRP1,PCDH17,PLXNB2,NCAM2,PCDH7,SUSD5,ICOSLG,ATRN,ADGRL1,CSPG5,PLG,KNG1,IGF2,COL1A1,APOA1,FGA,FGB,FGG,FN1,AMBP,VTN,PRNP,HRG,THY1,APP,APOD,ICAM1,GSN,APOA4,CD55,SERPINF2,LGALS1,CSF1,SPP1,KIT,LAMC1,COL6A1,COL6A3,ICAM2,VCAN,SELL,NID1,PVR,CD44,IGFBP2,CDH2,VCAM1,EFNA1,MAG,CBLN1,OMG,LAMA2,AZGP1,CALR,AXL,L1CAM,PRDX2,BSG,IGFALS,COL18A1,IL6ST,MCAM,CCN3,APLP1,EF…
AC\Very Slow\Typical\Rapid	0.0000	438	GO:0045055	GO:BP	regulated exocytosis	SERPINA1,PSAP,HLA-C,FAM3C,CLEC3B,PKM,NFASC,PGRMC1,QSOX1,RNASET2,PCDH7,CREG1,ENDOD1,CSPG5,SOD1,HP,CFD,PLG,SERPINA3,A2M,C3,TIMP1,CST3,KNG1,IGF2,APOA1,FGA,FGB,FGG,APOH,LRG1,FN1,ORM1,AHSG,TTR,TF,FUCA1,ALDOA,PDGFA,HRG,A1BG,APP,SERPING1,GSN,PROS1,CTSD,CTSB,CD55,CD14,SERPINF2,GSTP1,SPARC,CTSH,ALDOC,RNASE2,CHGA,KIT,CLU,LAMP1,F5,LAMP2,CD59,SELL,MIF,TIMP2,CD44,GM2A,PGAM1,ORM2,AGA,CTSS,SERPINA4,PRSS3,CHI3L1…
AC\Very Slow\Typical\Rapid	0.0000	438	GO:0032940	GO:BP	secretion by cell	SERPINA1,PSAP,HLA-C,NRXN1,SCG5,CACNA2D2,FAM3C,CLEC3B,PKM,NFASC,PGRMC1,QSOX1,RNASET2,VGF,PCDH7,CREG1,ENDOD1,CSPG5,SOD1,HP,CFD,PLG,SERPINA3,AGT,A2M,C3,TIMP1,CST3,KNG1,IGF2,APOA1,APOE,FGA,FGB,FGG,APOH,LRG1,FN1,RBP4,ORM1,AHSG,TTR,TF,FUCA1,ALDOA,PDGFA,HRG,A1BG,APP,SERPING1,GSN,PROS1,CTSD,CTSB,CD55,CD14,SERPINF2,GSTP1,SPARC,CTSH,ALDOC,RNASE2,SPP1,CHGA,KIT,CLU,LAMP1,F5,LAMP2,SCG2,CD59,SELL,MIF,TIMP2,CD4…
AC\Very Slow\Typical\Rapid	0.0000	438	GO:0002576	GO:BP	platelet degranulation	SERPINA1,PSAP,FAM3C,CLEC3B,QSOX1,PCDH7,ENDOD1,SOD1,CFD,PLG,SERPINA3,A2M,TIMP1,KNG1,IGF2,APOA1,FGA,FGB,FGG,APOH,FN1,ORM1,AHSG,TF,ALDOA,PDGFA,HRG,A1BG,APP,SERPING1,PROS1,SERPINF2,SPARC,CLU,F5,LAMP2,ORM2,SERPINA4,SELENOP,TMSB4X,ITIH3,APLP2,LGALS3BP,ITIH4,ECM1,SCG3
AC\Very Slow\Typical\Rapid	0.0000	438	GO:0006887	GO:BP	exocytosis	SERPINA1,PSAP,HLA-C,FAM3C,CLEC3B,PKM,NFASC,PGRMC1,QSOX1,RNASET2,PCDH7,CREG1,ENDOD1,CSPG5,SOD1,HP,CFD,PLG,SERPINA3,A2M,C3,TIMP1,CST3,KNG1,IGF2,APOA1,FGA,FGB,FGG,APOH,LRG1,FN1,ORM1,AHSG,TTR,TF,FUCA1,ALDOA,PDGFA,HRG,A1BG,APP,SERPING1,GSN,PROS1,CTSD,CTSB,CD55,CD14,SERPINF2,GSTP1,SPARC,CTSH,ALDOC,RNASE2,CHGA,KIT,CLU,LAMP1,F5,LAMP2,CD59,SELL,MIF,TIMP2,CD44,GM2A,PGAM1,ORM2,AGA,CTSS,SERPINA4,PRSS3,CHI3L1…
AC\Very Slow\Typical\Rapid	0.0000	438	GO:0140352	GO:BP	export from cell	SERPINA1,PSAP,HLA-C,NRXN1,SCG5,CACNA2D2,FAM3C,CLEC3B,PKM,NFASC,PGRMC1,QSOX1,RNASET2,VGF,PCDH7,CREG1,ENDOD1,CSPG5,SOD1,HP,CFD,PLG,SERPINA3,AGT,A2M,C3,TIMP1,CST3,KNG1,IGF2,APOA1,APOE,FGA,FGB,FGG,APOH,LRG1,FN1,RBP4,ORM1,AHSG,TTR,TF,FUCA1,ALDOA,PDGFA,HRG,A1BG,APP,SERPING1,GSN,PROS1,CTSD,CTSB,CD55,CD14,SERPINF2,GSTP1,SPARC,CTSH,ALDOC,RNASE2,SPP1,CHGA,KIT,CLU,LAMP1,F5,LAMP2,SCG2,CD59,SELL,MIF,TIMP2,CD4…
AC\Very Slow\Typical\Rapid	0.0000	438	GO:0046903	GO:BP	secretion	SERPINA1,PSAP,HLA-C,NRXN1,SCG5,CACNA2D2,FAM3C,CLEC3B,PKM,NFASC,PGRMC1,QSOX1,RNASET2,VGF,PCDH7,CREG1,ENDOD1,CSPG5,SOD1,HP,CFD,PLG,SERPINC1,SERPINA3,AGT,A2M,C3,TIMP1,CST3,KNG1,IGF2,APOA1,APOE,FGA,FGB,FGG,APOH,LRG1,FN1,RBP4,ORM1,AHSG,TTR,TF,FUCA1,ALDOA,PDGFA,HRG,A1BG,APP,SERPING1,GSN,PROS1,CTSD,CTSB,CD55,CD14,SERPINF2,GSTP1,SPARC,CTSH,ALDOC,RNASE2,SPP1,CHGA,KIT,CLU,LAMP1,F5,LAMP2,SCG2,CD59,SELL,MIF,…
AC\Very Slow\Typical\Rapid	0.0000	438	GO:0016192	GO:BP	vesicle-mediated transport	SERPINA1,PSAP,HLA-C,NRXN1,CLSTN1,FAM3C,CLEC3B,PKM,NFASC,APOC1,PGRMC1,QSOX1,RNASET2,NRP1,APOL1,PCDH17,PCDH7,CLN5,CREG1,ENDOD1,CSPG5,SOD1,F2,HP,HPR,F10,CFD,PLG,SERPINA3,A2M,C3,TIMP1,CST3,KNG1,IGF2,APOA1,APOE,APOA2,APOC3,FGA,FGB,FGG,APOH,LRG1,FN1,AMBP,ORM1,AHSG,TTR,TF,HPX,VTN,FUCA1,PROC,ALDOA,PDGFA,HRG,A1BG,APP,SERPING1,CFI,GSN,C2,PROS1,CTSD,CTSL,CTSB,CD55,CD14,SERPINF2,GSTP1,SPARC,CTSH,ALDOC,C4A,C4…
AC\Very Slow\Typical\Rapid	0.0000	438	GO:0002252	GO:BP	immune effector process	SERPINA1,PSAP,HLA-C,CFB,C1S,PKM,NFASC,PGRMC1,QSOX1,RNASET2,SEMA7A,CREG1,F2,HP,CFD,SERPINA3,A2M,C3,CST3,APOA1,APOA2,C1QA,C1QC,C9,LRG1,RBP4,ORM1,AHSG,TTR,HPX,VTN,FUCA1,ALDOA,A1BG,APP,SERPING1,CFI,ICAM1,GSN,C2,PROS1,CTSD,C8A,C8G,CTSB,CD55,CD14,CFH,GSTP1,LGALS1,CTSH,ALDOC,C4A,C4B,RNASE2,C7,CHGA,KIT,CLU,LAMP1,LAMP2,C6,CD59,SELL,MIF,PVR,TIMP2,CD44,GM2A,PGAM1,ORM2,AGA,CTSS,PRDX2,PRSS3,CHI3L1,PTGDS,PRCP,…
AC\Very Slow\Typical\Rapid	0.0000	438	GO:0050896	GO:BP	response to stimulus	SERPINA1,SEZ6L2,SAA4,CHGB,RGMA,PSAP,NRXN3,HLA-C,NRXN1,FMOD,AGRN,NBL1,FBLN1,EFNA3,CFB,C1S,SCG5,FAM3C,CDH6,CLEC3B,PKM,NFASC,NCAM1,RTN4R,APOC1,DNASE2,PGRMC1,QSOX1,GFRA2,CHL1,RNASET2,TPP1,NRP1,APOL1,PLXNB2,VGF,GPR37,ANGPTL7,ADGRB2,SUSD5,CUTA,SLIT1,ICOSLG,SEMA7A,CREG1,ATRN,LY6H,ADGRL1,CSPG5,NPTXR,SOD1,F2,HP,HPR,F10,CFD,PLG,F12,SERPINC1,SERPINA3,AGT,A2M,C3,TIMP1,CST3,KNG1,PENK,NPY,IGF2,COL1A1,APOA1,APO…
AC\Very Slow\Typical\Rapid	0.0000	438	GO:0002443	GO:BP	leukocyte mediated immunity	SERPINA1,PSAP,HLA-C,C1S,PKM,NFASC,PGRMC1,QSOX1,RNASET2,CREG1,F2,HP,CFD,SERPINA3,C3,CST3,C1QA,C1QC,C9,LRG1,ORM1,AHSG,TTR,HPX,FUCA1,ALDOA,A1BG,SERPING1,CFI,ICAM1,GSN,C2,CTSD,C8A,C8G,CTSB,CD55,CD14,GSTP1,CTSH,ALDOC,C4A,C4B,RNASE2,C7,CHGA,KIT,CLU,LAMP1,LAMP2,C6,CD59,SELL,MIF,PVR,TIMP2,CD44,GM2A,PGAM1,ORM2,AGA,CTSS,PRSS3,CHI3L1,PTGDS,PRCP,CTSC,LYZ,B2M,NPC2,PPIA,HBB,SIRPA,PRDX1,ASAH1,FGL2,TSPAN14,HAVCR…
AC\Very Slow\Typical\Rapid	0.0000	438	GO:0010466	GO:BP	negative regulation of peptidase activity	SERPINA1,SERPINC1,SERPINA3,AGT,A2M,C3,TIMP1,CST3,KNG1,AMBP,AHSG,VTN,PRNP,HRG,GAPDH,APP,SERPINA5,SERPING1,SERPINA7,SERPIND1,PROS1,SERPINA6,SERPINF2,C4A,C4B,COL6A3,TIMP2,CD44,ITIH2,ITIH1,PZP,SERPINA4,PEBP1,SERPINF1,ITIH3,APLP2,LRP1,SPOCK1,ITIH4,ECM1,PI16,SPOCK2,SORL1,PARK7,SERPINI1,SPOCK3,FETUB,PCSK1N
AC\Very Slow\Typical\Rapid	0.0000	438	GO:0009605	GO:BP	response to external stimulus	RGMA,NRXN3,HLA-C,NRXN1,NBL1,EFNA3,CFB,C1S,NFASC,NCAM1,RTN4R,GFRA2,CHL1,RNASET2,NRP1,APOL1,PLXNB2,VGF,SLIT1,SEMA7A,SOD1,F2,HP,F10,CFD,PLG,F12,SERPINC1,AGT,A2M,C3,KNG1,PENK,NPY,COL1A1,APOA1,APOE,FGA,FGB,FGG,C1QA,C1QC,C9,APOH,LRG1,AHSG,TF,HPX,KLKB1,VTN,PROC,PDGFA,HRG,GAPDH,APP,SERPING1,CFI,ICAM1,SERPIND1,BCHE,GSN,C2,APOA4,PROS1,CSF1R,C8A,C8G,DCN,CD55,CD14,CFH,SERPINF2,GSTP1,SPARC,CSF1,PDGFRB,C4A,C4B…
AC\Very Slow\Typical\Rapid	0.0000	438	GO:0006955	GO:BP	immune response	SERPINA1,PSAP,HLA-C,CFB,C1S,PKM,NFASC,NCAM1,DNASE2,PGRMC1,QSOX1,RNASET2,APOL1,VGF,ICOSLG,SEMA7A,CREG1,F2,HP,CFD,F12,SERPINC1,SERPINA3,A2M,C3,CST3,COL1A1,APOA1,APOE,APOA2,FGA,FGB,C1QA,C1QC,C9,LRG1,AMBP,ORM1,AHSG,TTR,TF,HPX,VTN,FUCA1,ALDOA,PRNP,HRG,THY1,A1BG,GAPDH,APP,SERPING1,CFI,ICAM1,GSN,C2,APOA4,PROS1,CSF1R,CTSD,C8A,C8G,CTSL,CTSB,COL1A2,CD55,CD14,CFH,GSTP1,LGALS1,CSF1,CTSH,ALDOC,C4A,C4B,RNASE2,…
AC\Very Slow\Typical\Rapid	0.0000	438	GO:0002376	GO:BP	immune system process	SERPINA1,PSAP,HLA-C,NBL1,CFB,C1S,PKM,NFASC,NCAM1,DNASE2,PGRMC1,QSOX1,RNASET2,APOL1,VGF,ICOSLG,SEMA7A,CREG1,SOD1,F2,HP,CFD,F12,SERPINC1,SERPINA3,A2M,C3,CST3,IGF2,COL1A1,APOA1,APOE,APOA2,FGA,FGB,C1QA,C1QC,C9,LRG1,FN1,RBP4,AMBP,ORM1,AHSG,TTR,TF,HPX,VTN,FUCA1,ALDOA,PRNP,HRG,THY1,A1BG,GAPDH,APP,APOD,SERPING1,CFI,ICAM1,GSN,C2,APOA4,PROS1,CSF1R,CTSD,C8A,C8G,CTSL,CTSB,COL1A2,CD55,SLC3A2,CD14,CFH,GSTP1,LG…
AC\Very Slow\Typical\Rapid	0.0000	438	GO:0045861	GO:BP	negative regulation of proteolysis	SERPINA1,F2,SERPINC1,SERPINA3,AGT,A2M,C3,TIMP1,CST3,KNG1,AMBP,AHSG,VTN,PRNP,HRG,GAPDH,APP,SERPINA5,SERPING1,SERPINA7,SERPIND1,PROS1,SERPINA6,SERPINF2,C4A,C4B,COL6A3,TIMP2,CD44,ITIH2,ITIH1,PZP,EFNA1,SERPINA4,PEBP1,SERPINF1,EPHA4,ITIH3,APLP2,LRP1,SPOCK1,ITIH4,ECM1,PI16,SPOCK2,SORL1,CPB2,PARK7,SERPINI1,SPOCK3,CTSZ,FETUB,PCSK1N
AC\Very Slow\Typical\Rapid	0.0000	438	GO:0043312	GO:BP	neutrophil degranulation	SERPINA1,PSAP,HLA-C,PKM,NFASC,PGRMC1,QSOX1,RNASET2,CREG1,HP,CFD,SERPINA3,C3,CST3,LRG1,ORM1,AHSG,TTR,FUCA1,ALDOA,A1BG,GSN,CTSD,CTSB,CD55,CD14,GSTP1,CTSH,ALDOC,RNASE2,LAMP1,LAMP2,CD59,SELL,MIF,TIMP2,CD44,GM2A,PGAM1,ORM2,AGA,CTSS,PRSS3,CHI3L1,PRCP,CTSC,LYZ,B2M,NPC2,PPIA,HBB,SIRPA,ASAH1,FGL2,TSPAN14,CANT1,GGH,PTPRN2,FUCA2,CTSZ,DPP7
AC\Very Slow\Typical\Rapid	0.0000	438	GO:0002446	GO:BP	neutrophil mediated immunity	SERPINA1,PSAP,HLA-C,PKM,NFASC,PGRMC1,QSOX1,RNASET2,CREG1,F2,HP,CFD,SERPINA3,C3,CST3,LRG1,ORM1,AHSG,TTR,FUCA1,ALDOA,A1BG,GSN,CTSD,CTSB,CD55,CD14,GSTP1,CTSH,ALDOC,RNASE2,LAMP1,LAMP2,CD59,SELL,MIF,TIMP2,CD44,GM2A,PGAM1,ORM2,AGA,CTSS,PRSS3,CHI3L1,PRCP,CTSC,LYZ,B2M,NPC2,PPIA,HBB,SIRPA,ASAH1,FGL2,TSPAN14,CANT1,GGH,PTPRN2,FUCA2,CTSZ,DPP7
AC\Very Slow\Typical\Rapid	0.0000	438	GO:0002275	GO:BP	myeloid cell activation involved in immune response	SERPINA1,PSAP,HLA-C,PKM,NFASC,PGRMC1,QSOX1,RNASET2,CREG1,HP,CFD,SERPINA3,C3,CST3,LRG1,ORM1,AHSG,TTR,FUCA1,ALDOA,A1BG,GSN,CTSD,CTSB,CD55,CD14,GSTP1,CTSH,ALDOC,RNASE2,CHGA,KIT,LAMP1,LAMP2,CD59,SELL,MIF,TIMP2,CD44,GM2A,PGAM1,ORM2,AGA,CTSS,PRSS3,CHI3L1,PTGDS,PRCP,CTSC,LYZ,B2M,NPC2,PPIA,HBB,SIRPA,ASAH1,FGL2,TSPAN14,HAVCR2,CANT1,GGH,PTPRN2,FUCA2,CTSZ,DPP7
AC\Very Slow\Typical\Rapid	0.0000	438	GO:0030198	GO:BP	extracellular matrix organization	FMOD,AGRN,FBLN1,QSOX1,ANGPTL7,PLG,AGT,A2M,TIMP1,CST3,COL1A1,FGA,FGB,FGG,FN1,TTR,KLKB1,VTN,PDGFA,APP,ICAM1,DCN,CTSL,COL1A2,MMP2,COL4A2,SERPINF2,SPARC,SPP1,LAMC1,COL6A1,COL6A3,ICAM2,VCAN,NID1,TIMP2,CD44,VCAM1,PPIB,LAMA2,CTSS,BSG,COL18A1,APLP1,LUM,MFAP4,HSPG2,LRP1,NID2,DAG1,TGFBI,SULF2,SPOCK2,HTRA1,BCAN,CPB2,ADAMTS1
AC\Very Slow\Typical\Rapid	0.0000	438	GO:0043062	GO:BP	extracellular structure organization	FMOD,AGRN,FBLN1,QSOX1,ANGPTL7,PLG,AGT,A2M,TIMP1,CST3,COL1A1,FGA,FGB,FGG,FN1,TTR,KLKB1,VTN,PDGFA,APP,ICAM1,DCN,CTSL,COL1A2,MMP2,COL4A2,SERPINF2,SPARC,SPP1,LAMC1,COL6A1,COL6A3,ICAM2,VCAN,NID1,TIMP2,CD44,VCAM1,PPIB,LAMA2,CTSS,BSG,COL18A1,APLP1,LUM,MFAP4,HSPG2,LRP1,NID2,DAG1,TGFBI,SULF2,SPOCK2,HTRA1,BCAN,CPB2,ADAMTS1
AC\Very Slow\Typical\Rapid	0.0000	438	GO:0043299	GO:BP	leukocyte degranulation	SERPINA1,PSAP,HLA-C,PKM,NFASC,PGRMC1,QSOX1,RNASET2,CREG1,HP,CFD,SERPINA3,C3,CST3,LRG1,ORM1,AHSG,TTR,FUCA1,ALDOA,A1BG,GSN,CTSD,CTSB,CD55,CD14,GSTP1,CTSH,ALDOC,RNASE2,CHGA,KIT,LAMP1,LAMP2,CD59,SELL,MIF,TIMP2,CD44,GM2A,PGAM1,ORM2,AGA,CTSS,PRSS3,CHI3L1,PTGDS,PRCP,CTSC,LYZ,B2M,NPC2,PPIA,HBB,SIRPA,ASAH1,FGL2,TSPAN14,CANT1,GGH,PTPRN2,FUCA2,CTSZ,DPP7
AC\Very Slow\Typical\Rapid	0.0000	438	GO:0045229	GO:BP	external encapsulating structure organization	FMOD,AGRN,FBLN1,QSOX1,ANGPTL7,PLG,AGT,A2M,TIMP1,CST3,COL1A1,FGA,FGB,FGG,FN1,TTR,KLKB1,VTN,PDGFA,APP,ICAM1,DCN,CTSL,COL1A2,MMP2,COL4A2,SERPINF2,SPARC,SPP1,LAMC1,COL6A1,COL6A3,ICAM2,VCAN,NID1,TIMP2,CD44,VCAM1,PPIB,LAMA2,CTSS,BSG,COL18A1,APLP1,LUM,MFAP4,HSPG2,LRP1,NID2,DAG1,TGFBI,SULF2,SPOCK2,HTRA1,BCAN,CPB2,ADAMTS1
AC\Very Slow\Typical\Rapid	0.0000	438	GO:0002283	GO:BP	neutrophil activation involved in immune response	SERPINA1,PSAP,HLA-C,PKM,NFASC,PGRMC1,QSOX1,RNASET2,CREG1,HP,CFD,SERPINA3,C3,CST3,LRG1,ORM1,AHSG,TTR,FUCA1,ALDOA,A1BG,GSN,CTSD,CTSB,CD55,CD14,GSTP1,CTSH,ALDOC,RNASE2,LAMP1,LAMP2,CD59,SELL,MIF,TIMP2,CD44,GM2A,PGAM1,ORM2,AGA,CTSS,PRSS3,CHI3L1,PRCP,CTSC,LYZ,B2M,NPC2,PPIA,HBB,SIRPA,ASAH1,FGL2,TSPAN14,CANT1,GGH,PTPRN2,FUCA2,CTSZ,DPP7
AC\Very Slow\Typical\Rapid	0.0000	438	GO:0002444	GO:BP	myeloid leukocyte mediated immunity	SERPINA1,PSAP,HLA-C,PKM,NFASC,PGRMC1,QSOX1,RNASET2,CREG1,F2,HP,CFD,SERPINA3,C3,CST3,LRG1,ORM1,AHSG,TTR,FUCA1,ALDOA,A1BG,GSN,CTSD,CTSB,CD55,CD14,GSTP1,CTSH,ALDOC,RNASE2,CHGA,KIT,LAMP1,LAMP2,CD59,SELL,MIF,TIMP2,CD44,GM2A,PGAM1,ORM2,AGA,CTSS,PRSS3,CHI3L1,PTGDS,PRCP,CTSC,LYZ,B2M,NPC2,PPIA,HBB,SIRPA,ASAH1,FGL2,TSPAN14,CANT1,GGH,PTPRN2,FUCA2,CTSZ,DPP7
AC\Very Slow\Typical\Rapid	0.0000	438	GO:0010951	GO:BP	negative regulation of endopeptidase activity	SERPINA1,SERPINC1,SERPINA3,AGT,A2M,C3,TIMP1,CST3,KNG1,AMBP,AHSG,VTN,PRNP,HRG,GAPDH,APP,SERPINA5,SERPING1,SERPINA7,SERPIND1,PROS1,SERPINA6,SERPINF2,C4A,C4B,COL6A3,TIMP2,CD44,ITIH2,ITIH1,PZP,SERPINA4,PEBP1,SERPINF1,ITIH3,APLP2,SPOCK1,ITIH4,SPOCK2,SORL1,PARK7,SERPINI1,SPOCK3,FETUB,PCSK1N
AC\Very Slow\Typical\Rapid	0.0000	438	GO:0051239	GO:BP	regulation of multicellular organismal process	RGMA,NRXN1,CLSTN1,AGRN,FBLN1,EFNA3,CACNA2D2,PKM,RTN4R,APOC1,NRP1,PLXNB2,ANGPTL7,ADGRB2,SLIT1,ICOSLG,SEMA7A,ATRN,NPTXR,SOD1,F2,F10,PLG,F12,SERPINC1,AGT,A2M,C3,TIMP1,CST3,KNG1,PENK,IGF2,COL1A1,APOA1,APOE,APOA2,APOC3,FGA,FGB,FGG,C1QC,APOH,LRG1,FN1,RBP4,ORM1,AHSG,TF,KLKB1,VTN,PROC,PDGFA,PRNP,LCAT,HRG,THY1,GAPDH,APP,APOD,SERPING1,ICAM1,APOA4,PROS1,CSF1R,DCN,CTSL,CD55,CD14,COL4A2,SERPINF2,GSTP1,SPARC,C…
AC\Very Slow\Typical\Rapid	0.0000	438	GO:0042119	GO:BP	neutrophil activation	SERPINA1,PSAP,HLA-C,PKM,NFASC,PGRMC1,QSOX1,RNASET2,CREG1,HP,CFD,SERPINA3,C3,CST3,LRG1,ORM1,AHSG,TTR,FUCA1,ALDOA,A1BG,GSN,CTSD,CTSB,CD55,CD14,GSTP1,CTSH,ALDOC,RNASE2,LAMP1,LAMP2,CD59,SELL,MIF,TIMP2,CD44,GM2A,PGAM1,ORM2,AGA,CTSS,PRSS3,CHI3L1,PRCP,CTSC,LYZ,B2M,NPC2,PPIA,HBB,SIRPA,ASAH1,FGL2,TSPAN14,CANT1,GGH,PTPRN2,FUCA2,CTSZ,DPP7
AC\Very Slow\Typical\Rapid	0.0000	438	GO:0036230	GO:BP	granulocyte activation	SERPINA1,PSAP,HLA-C,PKM,NFASC,PGRMC1,QSOX1,RNASET2,CREG1,HP,CFD,SERPINA3,C3,CST3,LRG1,ORM1,AHSG,TTR,FUCA1,ALDOA,A1BG,GSN,CTSD,CTSB,CD55,CD14,GSTP1,CTSH,ALDOC,RNASE2,LAMP1,LAMP2,CD59,SELL,MIF,TIMP2,CD44,GM2A,PGAM1,ORM2,AGA,CTSS,PRSS3,CHI3L1,PRCP,CTSC,LYZ,B2M,NPC2,PPIA,HBB,SIRPA,ASAH1,FGL2,TSPAN14,CANT1,GGH,PTPRN2,FUCA2,CTSZ,DPP7
AC\Very Slow\Typical\Rapid	0.0000	438	GO:0002274	GO:BP	myeloid leukocyte activation	SERPINA1,PSAP,HLA-C,PKM,NFASC,PGRMC1,QSOX1,RNASET2,CREG1,HP,CFD,SERPINA3,C3,CST3,C1QA,LRG1,ORM1,AHSG,TTR,FUCA1,ALDOA,A1BG,APP,GSN,CTSD,CTSB,CD55,CD14,GSTP1,CSF1,CTSH,ALDOC,RNASE2,CHGA,KIT,CLU,LAMP1,LAMP2,CD59,SELL,MIF,TIMP2,CD44,GM2A,PGAM1,ORM2,AGA,CTSS,PRSS3,CHI3L1,PTGDS,PRCP,CTSC,LYZ,B2M,NPC2,PPIA,HBB,SIRPA,ASAH1,FGL2,TSPAN14,HAVCR2,CANT1,GGH,PTPRN2,FUCA2,CTSZ,DPP7
AC\Very Slow\Typical\Rapid	0.0000	438	GO:0007399	GO:BP	nervous system development	SEZ6L2,RGMA,NRXN3,NRXN1,CLSTN1,AGRN,NBL1,EFNA3,NFASC,NCAM1,RTN4R,GFRA2,CHL1,TPP1,NRP1,PCDH17,PLXNB2,NCAM2,ADGRB2,SLIT1,SEMA7A,CLN5,SCRG1,ATRN,LY6H,ADGRL1,CSPG5,SOD1,F2,AGT,C3,PENK,NPY,APOA1,APOE,C1QA,FN1,THY1,APP,APOD,BCHE,GSN,CSF1R,GSTP1,LGALS1,CSF1,SPP1,KIT,CLU,HSPA5,FGFR1,VCAN,PRKCSH,TIMP2,PAM,CDH2,VCAM1,EFNA1,MAG,FGFR2,CBLN1,PTPRG,PTPRZ1,OMG,LAMA2,CNTFR,CALR,AXL,L1CAM,GPC1,BSG,SERPINF1,IL6ST,…
AC\Very Slow\Typical\Rapid	0.0000	438	GO:0052547	GO:BP	regulation of peptidase activity	SERPINA1,FBLN1,EFNA3,SERPINC1,SERPINA3,AGT,A2M,C3,TIMP1,CST3,KNG1,FN1,AMBP,AHSG,VTN,PRNP,HRG,GAPDH,APP,SERPINA5,SERPING1,SERPINA7,SERPIND1,GSN,PROS1,CTSD,SERPINA6,SERPINF2,CTSH,C4A,C4B,COL6A3,TIMP2,CD44,ITIH2,ITIH1,PZP,EFNA1,SERPINA4,PEBP1,SERPINF1,EPHA4,ITIH3,APLP2,LRP1,SPOCK1,ITIH4,ECM1,PI16,SPOCK2,SORL1,PARK7,SERPINI1,SPOCK3,FETUB,PCSK1N,ROBO1
AC\Very Slow\Typical\Rapid	0.0000	438	GO:0048731	GO:BP	system development	SEZ6L2,RGMA,PSAP,NRXN3,NRXN1,CLSTN1,AGRN,NBL1,EFNA3,CLEC3B,PKM,NFASC,NCAM1,RTN4R,DNASE2,GFRA2,CHL1,TPP1,NRP1,PCDH17,PLXNB2,VGF,NCAM2,ANGPTL7,ADGRB2,SLIT1,SEMA7A,CLN5,SCRG1,ATRN,LY6H,ADGRL1,CSPG5,SOD1,F2,SERPINC1,AGT,C3,TIMP1,PENK,NPY,IGF2,COL1A1,APOA1,APOE,APOA2,C1QA,C1QC,APOH,LRG1,FN1,RBP4,AHSG,TF,PDGFA,HRG,THY1,APP,APOD,SERPINA5,ICAM1,BCHE,GSN,CSF1R,DCN,CTSL,CTSB,COL1A2,MMP2,COL4A2,SERPINF2,GST…
AC\Very Slow\Typical\Rapid	0.0000	438	GO:0002263	GO:BP	cell activation involved in immune response	SERPINA1,PSAP,HLA-C,PKM,NFASC,PGRMC1,QSOX1,RNASET2,CREG1,HP,CFD,SERPINA3,C3,CST3,LRG1,ORM1,AHSG,TTR,FUCA1,ALDOA,A1BG,APP,ICAM1,GSN,CTSD,CTSB,CD55,CD14,GSTP1,LGALS1,CTSH,ALDOC,RNASE2,CHGA,KIT,LAMP1,LAMP2,CD59,SELL,MIF,TIMP2,CD44,GM2A,PGAM1,ORM2,AGA,CTSS,PRSS3,CHI3L1,PTGDS,PRCP,CTSC,LYZ,B2M,NPC2,PPIA,HBB,SIRPA,LRP1,ASAH1,FGL2,TSPAN14,HAVCR2,CANT1,GGH,PTPRN2,PGLYRP2,FUCA2,CTSZ,DPP7
AC\Very Slow\Typical\Rapid	0.0000	438	GO:0001775	GO:BP	cell activation	SERPINA1,PSAP,HLA-C,PKM,NFASC,PGRMC1,QSOX1,RNASET2,ICOSLG,CREG1,SOD1,F2,HP,CFD,SERPINA3,C3,TIMP1,CST3,IGF2,COL1A1,APOE,FGA,FGB,FGG,C1QA,LRG1,FN1,ORM1,AHSG,TTR,FUCA1,ALDOA,PDGFA,PRNP,HRG,THY1,A1BG,APP,ICAM1,GSN,CTSD,CTSL,CTSB,COL1A2,CD55,CD14,GSTP1,LGALS1,CSF1,PDGFRB,CTSH,ALDOC,RNASE2,CHGA,KIT,CLU,LAMP1,LAMP2,CD59,SELL,MIF,TIMP2,CD44,GM2A,IGFBP2,PGAM1,VCAM1,ORM2,AGA,CTSS,AXL,PRDX2,PRSS3,CHI3L1,IL6…
AC\Very Slow\Typical\Rapid	0.0000	438	GO:0007275	GO:BP	multicellular organism development	SEZ6L2,RGMA,PSAP,NRXN3,NRXN1,CLSTN1,AGRN,NBL1,FBLN1,EFNA3,FAM3C,CDH6,CLEC3B,PKM,NFASC,NCAM1,RTN4R,DNASE2,GFRA2,CHL1,TPP1,NRP1,PCDH17,PLXNB2,VGF,NCAM2,ANGPTL7,ADGRB2,SLIT1,SEMA7A,CLN5,CREG1,SCRG1,ATRN,LY6H,ADGRL1,CSPG5,SOD1,F2,SERPINC1,AGT,C3,TIMP1,PENK,NPY,IGF2,COL1A1,APOA1,APOE,APOA2,C1QA,C1QC,APOH,LRG1,FN1,RBP4,AHSG,TF,VTN,PROC,PDGFA,HRG,THY1,APP,APOD,SERPINA5,ICAM1,BCHE,GSN,CSF1R,DCN,CTSL,CTSB…
AC\Very Slow\Typical\Rapid	0.0000	438	GO:0032501	GO:BP	multicellular organismal process	SERPINA1,SEZ6L2,RGMA,PSAP,NRXN3,NRXN1,CLSTN1,AGRN,NBL1,FBLN1,EFNA3,CACNA2D2,FAM3C,CDH6,CLEC3B,PKM,NFASC,NCAM1,RTN4R,APOC1,DNASE2,GFRA2,CHL1,TPP1,NRP1,PCDH17,PLXNB2,VGF,NCAM2,ANGPTL7,ADGRB2,SLIT1,ICOSLG,SEMA7A,CLN5,CREG1,SCRG1,ATRN,LY6H,ADGRL1,CSPG5,NPTXR,SOD1,F2,F10,PLG,F12,SERPINC1,SERPINA3,AGT,A2M,C3,TIMP1,CST3,KNG1,PENK,NPY,IGF2,COL1A1,APOA1,APOE,APOA2,APOC3,FGA,FGB,FGG,C1QA,C1QC,APOH,LRG1,FN1…
AC\Very Slow\Typical\Rapid	0.0000	438	GO:0048856	GO:BP	anatomical structure development	SEZ6L2,RGMA,PSAP,NRXN3,NRXN1,CLSTN1,AGRN,NBL1,FBLN1,EFNA3,FAM3C,CDH6,CLEC3B,PKM,NFASC,NCAM1,RTN4R,DNASE2,GFRA2,CHL1,TPP1,NRP1,PCDH17,PLXNB2,VGF,NCAM2,ANGPTL7,ADGRB2,SLIT1,SEMA7A,CLN5,CREG1,SCRG1,ATRN,LY6H,ADGRL1,CSPG5,SOD1,F2,SERPINC1,AGT,C3,TIMP1,CST3,PENK,NPY,IGF2,COL1A1,APOA1,APOE,APOA2,FGA,FGB,FGG,C1QA,C1QC,APOH,LRG1,FN1,RBP4,AHSG,TF,VTN,PROC,ALDOA,PDGFA,HRG,THY1,APP,APOD,SERPINA5,ICAM1,BCHE,…
AC\Very Slow\Typical\Rapid	0.0000	438	GO:0006508	GO:BP	proteolysis	SERPINA1,RGMA,FBLN1,EFNA3,CFB,C1S,SCG5,CLEC3B,TPP1,CLN5,F2,HP,HPR,F10,CFD,PLG,F12,SERPINC1,SERPINA3,AGT,A2M,C3,TIMP1,CST3,KNG1,APOE,FGA,FGB,FGG,APOH,FN1,AMBP,AHSG,KLKB1,VTN,PROC,PRNP,HRG,GAPDH,APP,SERPINA5,SERPING1,CFI,SERPINA7,SERPIND1,GSN,C2,PROS1,CTSD,CTSL,CTSB,SERPINA6,MMP2,SERPINF2,CTSH,C4A,C4B,CLU,HSPA5,COL6A3,HSP90B1,TIMP2,CD44,CPE,ITIH2,ITIH1,PZP,EFNA1,AGA,CTSS,PCSK1,SERPINA4,PEBP1,PDIA3,…
AC\Very Slow\Typical\Rapid	0.0000	438	GO:0051346	GO:BP	negative regulation of hydrolase activity	SERPINA1,APOC1,SERPINC1,SERPINA3,AGT,A2M,C3,TIMP1,CST3,KNG1,APOA1,APOA2,APOC3,AMBP,AHSG,VTN,PRNP,HRG,GAPDH,APP,SERPINA5,SERPING1,SERPINA7,SERPIND1,PROS1,SERPINA6,SERPINF2,C4A,C4B,COL6A3,TIMP2,CD44,ITIH2,ITIH1,PZP,SERPINA4,PEBP1,SERPINF1,ITIH3,APLP2,LRP1,SPOCK1,ITIH4,ECM1,PI16,SPOCK2,SORL1,PTPRN2,PARK7,SORT1,SERPINI1,SPOCK3,FETUB,PCSK1N
AC\Very Slow\Typical\Rapid	0.0000	438	GO:0009611	GO:BP	response to wounding	SERPINA1,RGMA,FBLN1,RTN4R,CHL1,NRP1,SOD1,F2,F10,PLG,F12,SERPINC1,A2M,TIMP1,KNG1,COL1A1,APOA1,APOE,FGA,FGB,FGG,APOH,FN1,KLKB1,VTN,PROC,PDGFA,HRG,APOD,SERPINA5,SERPING1,SERPIND1,GSN,PROS1,DCN,COL1A2,SERPINF2,LGALS1,SPARC,PDGFRB,SPP1,F5,CD59,CD44,MAG,FGFR2,AXL,PRDX2,PRCP,MCAM,EPHA4,ACTB,PPIA,YWHAZ,HBB,TYRO3,LRP1,DAG1,KIAA0319,RTN4RL2,SULF2,CADM4,KLK6,CPB2,PROCR,LYVE1
AC\Very Slow\Typical\Rapid	0.0000	438	GO:0002366	GO:BP	leukocyte activation involved in immune response	SERPINA1,PSAP,HLA-C,PKM,NFASC,PGRMC1,QSOX1,RNASET2,CREG1,HP,CFD,SERPINA3,C3,CST3,LRG1,ORM1,AHSG,TTR,FUCA1,ALDOA,A1BG,ICAM1,GSN,CTSD,CTSB,CD55,CD14,GSTP1,LGALS1,CTSH,ALDOC,RNASE2,CHGA,KIT,LAMP1,LAMP2,CD59,SELL,MIF,TIMP2,CD44,GM2A,PGAM1,ORM2,AGA,CTSS,PRSS3,CHI3L1,PTGDS,PRCP,CTSC,LYZ,B2M,NPC2,PPIA,HBB,SIRPA,ASAH1,FGL2,TSPAN14,HAVCR2,CANT1,GGH,PTPRN2,PGLYRP2,FUCA2,CTSZ,DPP7
AC\Very Slow\Typical\Rapid	0.0000	438	GO:0098609	GO:BP	cell-cell adhesion	NRXN3,NRXN1,CLSTN1,CDH6,PCDH17,PLXNB2,NCAM2,PCDH7,ICOSLG,ADGRL1,PLG,IGF2,APOA1,FGA,FGB,FGG,FN1,PRNP,THY1,ICAM1,APOA4,CD55,SERPINF2,LGALS1,KIT,ICAM2,SELL,PVR,CD44,IGFBP2,CDH2,VCAM1,MAG,CBLN1,L1CAM,PRDX2,BSG,IL6ST,CCN3,CDH4,CDH8,CDH13,CDH15,ACTB,PPIA,HBB,SIRPA,CNTN2,DSC2,TYRO3,PCDH1,ALCAM,FGL2,SPARCL1,DSC3,NECTIN1,PTPRD,NEGR1,CNTN4,CADM3,HAVCR2,NRCAM,MEGF10,SLITRK1,CLSTN3,CADM1,TWSG1,ADGRL3,PCDH9,L…
AC\Very Slow\Typical\Rapid	0.0000	438	GO:0052548	GO:BP	regulation of endopeptidase activity	SERPINA1,EFNA3,SERPINC1,SERPINA3,AGT,A2M,C3,TIMP1,CST3,KNG1,AMBP,AHSG,VTN,PRNP,HRG,GAPDH,APP,SERPINA5,SERPING1,SERPINA7,SERPIND1,GSN,PROS1,CTSD,SERPINA6,SERPINF2,CTSH,C4A,C4B,COL6A3,TIMP2,CD44,ITIH2,ITIH1,PZP,EFNA1,SERPINA4,PEBP1,SERPINF1,EPHA4,ITIH3,APLP2,SPOCK1,ITIH4,SPOCK2,SORL1,PARK7,SERPINI1,SPOCK3,FETUB,PCSK1N,ROBO1
AC\Very Slow\Typical\Rapid	0.0000	438	GO:0006950	GO:BP	response to stress	SERPINA1,SAA4,RGMA,HLA-C,FBLN1,CFB,C1S,NCAM1,RTN4R,CHL1,RNASET2,TPP1,NRP1,APOL1,VGF,GPR37,ANGPTL7,ICOSLG,SEMA7A,ATRN,SOD1,F2,HP,HPR,F10,CFD,PLG,F12,SERPINC1,SERPINA3,AGT,A2M,C3,TIMP1,CST3,KNG1,PENK,COL1A1,APOA1,APOE,APOA2,FGA,FGB,FGG,C1QA,C1QC,C9,APOH,FN1,AMBP,ORM1,AHSG,TF,HPX,KLKB1,VTN,PROC,PDGFA,PRNP,HRG,THY1,GAPDH,APP,APOD,SERPINA5,SERPING1,CFI,ICAM1,SERPIND1,GSN,C2,APOA4,PROS1,CSF1R,C8A,C8G,D…
AC\Very Slow\Typical\Rapid	0.0000	438	GO:0000904	GO:BP	cell morphogenesis involved in differentiation	RGMA,NRXN3,NRXN1,FBLN1,EFNA3,NFASC,NCAM1,RTN4R,GFRA2,CHL1,NRP1,PLXNB2,SLIT1,SEMA7A,ATRN,CSPG5,SOD1,APOA1,APOE,FGA,FGB,FGG,FN1,THY1,APP,CSF1R,SPP1,LAMC1,CDH2,EFNA1,MAG,FGFR2,PTPRZ1,OMG,LAMA2,CALR,AXL,L1CAM,GPC1,BSG,COL18A1,EFNB2,EPHA5,EPHA4,CDH4,ACTB,RELN,CNTN2,TYRO3,LRP1,CAMK2B,TPBG,ALCAM,DAG1,NECTIN1,NPTX1,NTRK2,PTPRD,KIAA0319,FSTL4,MEGF8,CNTN4,NRCAM,NEO1,SLITRK1,MEGF9,SEMA4B,ROBO1
AC\Very Slow\Typical\Rapid	0.0000	438	GO:0030162	GO:BP	regulation of proteolysis	SERPINA1,RGMA,FBLN1,EFNA3,CLEC3B,F2,F12,SERPINC1,SERPINA3,AGT,A2M,C3,TIMP1,CST3,KNG1,APOE,FN1,AMBP,AHSG,KLKB1,VTN,PRNP,HRG,GAPDH,APP,SERPINA5,SERPING1,SERPINA7,SERPIND1,GSN,PROS1,CTSD,SERPINA6,SERPINF2,CTSH,C4A,C4B,CLU,COL6A3,TIMP2,CD44,ITIH2,ITIH1,PZP,EFNA1,SERPINA4,PEBP1,SERPINF1,CTSC,EPHA4,CNTN2,ITIH3,APLP2,LRP1,SPOCK1,ITIH4,ECM1,PI16,SPOCK2,SORL1,CPB2,PARK7,SERPINI1,SPOCK3,CTSZ,FETUB,PCSK1N,R…
AC\Very Slow\Typical\Rapid	0.0000	438	GO:0048583	GO:BP	regulation of response to stimulus	SEZ6L2,RGMA,HLA-C,NRXN1,NBL1,FBLN1,CFB,C1S,NCAM1,RTN4R,DNASE2,NRP1,GPR37,ICOSLG,SEMA7A,LY6H,NPTXR,SOD1,F2,F10,CFD,PLG,F12,SERPINC1,AGT,A2M,C3,TIMP1,KNG1,PENK,NPY,IGF2,COL1A1,APOA1,APOE,APOC3,FGA,FGB,FGG,C1QA,C1QC,C9,APOH,LRG1,FN1,AMBP,AHSG,TF,HPX,KLKB1,VTN,PROC,PDGFA,PRNP,HRG,THY1,APP,APOD,SERPING1,CFI,ICAM1,C2,PROS1,CSF1R,C8A,C8G,DCN,COL1A2,CD55,CD14,CFH,SERPINF2,GSTP1,LGALS1,CSF1,PDGFRB,CTSH,C4…
AC\Very Slow\Typical\Rapid	0.0000	438	GO:0040011	GO:BP	locomotion	NRXN3,NRXN1,NBL1,FBLN1,EFNA3,NFASC,NCAM1,GFRA2,CHL1,NRP1,PLXNB2,GPR37,SLIT1,SEMA7A,ATRN,F2,F10,AGT,TIMP1,COL1A1,APOA1,APOE,APOH,FN1,TF,VTN,PDGFA,HRG,THY1,APP,APOD,ICAM1,SERPIND1,PROS1,CSF1R,DCN,COL1A2,SLC3A2,GSTP1,SPARC,CSF1,PDGFRB,CTSH,RNASE2,CHGA,KIT,HSPA5,LAMC1,FGFR1,SCG2,VCAN,SELL,MIF,CD44,CDH2,VCAM1,EFNA1,MAG,PPIB,PTPRG,LAMA2,IGFBP6,CALR,AXL,L1CAM,PRSS3,GPC1,BSG,SERPINF1,PRCP,MCAM,CCN3,EFNB2…
AC\Very Slow\Typical\Rapid	0.0000	438	GO:0000902	GO:BP	cell morphogenesis	RGMA,NRXN3,NRXN1,NBL1,FBLN1,EFNA3,CDH6,NFASC,NCAM1,RTN4R,GFRA2,CHL1,NRP1,PLXNB2,SLIT1,SEMA7A,ATRN,CSPG5,SOD1,F2,APOA1,APOE,FGA,FGB,FGG,FN1,ALDOA,THY1,APP,ICAM1,CSF1R,SPARC,SPP1,KIT,CLU,LAMC1,CD44,CDH2,EFNA1,MAG,FGFR2,PTPRZ1,OMG,LAMA2,CALR,AXL,L1CAM,GPC1,BSG,COL18A1,EFNB2,EPHA5,EPHA4,CDH4,CDH8,ACTB,RELN,CNTN2,TYRO3,LRP1,CAMK2B,TPBG,ALCAM,ENPP2,DAG1,NECTIN1,NPTX1,NTRK2,PTPRD,KIAA0319,FSTL4,MEGF8,CN…
AC\Very Slow\Typical\Rapid	0.0000	438	GO:0032502	GO:BP	developmental process	SEZ6L2,RGMA,PSAP,NRXN3,NRXN1,CLSTN1,AGRN,NBL1,FBLN1,EFNA3,FAM3C,CDH6,CLEC3B,PKM,NFASC,NCAM1,RTN4R,DNASE2,GFRA2,CHL1,TPP1,NRP1,PCDH17,PLXNB2,VGF,NCAM2,ANGPTL7,ADGRB2,SLIT1,SEMA7A,CLN5,CREG1,SCRG1,ATRN,LY6H,ADGRL1,CSPG5,SOD1,F2,SERPINC1,AGT,A2M,C3,TIMP1,CST3,PENK,NPY,IGF2,COL1A1,APOA1,APOE,APOA2,FGA,FGB,FGG,C1QA,C1QC,APOH,LRG1,FN1,RBP4,AHSG,TF,VTN,PROC,ALDOA,PDGFA,PRNP,HRG,THY1,APP,APOD,SERPINA5,SE…
AC\Very Slow\Typical\Rapid	0.0000	438	GO:0022008	GO:BP	neurogenesis	RGMA,NRXN3,NRXN1,AGRN,NBL1,EFNA3,NFASC,NCAM1,RTN4R,GFRA2,CHL1,NRP1,PLXNB2,NCAM2,SLIT1,SEMA7A,CLN5,CSPG5,SOD1,F2,AGT,C3,PENK,NPY,APOA1,APOE,C1QA,FN1,THY1,APP,APOD,BCHE,GSN,CSF1R,GSTP1,LGALS1,CSF1,SPP1,KIT,CLU,HSPA5,FGFR1,VCAN,PRKCSH,TIMP2,CDH2,VCAM1,EFNA1,MAG,FGFR2,CBLN1,PTPRG,PTPRZ1,OMG,LAMA2,CALR,AXL,L1CAM,GPC1,BSG,SERPINF1,IL6ST,EFNB2,EPHA5,EPHA4,CDH4,ACTB,B2M,PPIA,YWHAZ,RELN,CNTN2,LRP1,SPOCK1,…
AC\Very Slow\Typical\Rapid	0.0000	438	GO:0098742	GO:BP	cell-cell adhesion via plasma-membrane adhesion molecules	NRXN1,CLSTN1,CDH6,PCDH17,PLXNB2,PCDH7,ADGRL1,APOA1,ICAM1,SELL,PVR,CDH2,VCAM1,MAG,CBLN1,L1CAM,BSG,CDH4,CDH8,CDH13,CDH15,CNTN2,DSC2,PCDH1,ALCAM,SPARCL1,DSC3,NECTIN1,PTPRD,CNTN4,CADM3,SLITRK1,CLSTN3,CADM1,ADGRL3,PCDH9,LRRC4B,FAT2,PCDHGC5,ROBO1,CDH10
AC\Very Slow\Typical\Rapid	0.0000	438	GO:0034330	GO:BP	cell junction organization	SEZ6L2,NRXN1,CLSTN1,AGRN,CDH6,NFASC,NRP1,PCDH17,PLXNB2,SLIT1,ADGRL1,AGT,C3,APOE,C1QA,C1QC,FN1,PRNP,HRG,THY1,APP,APOD,CSF1R,SPARC,LAMC1,PVR,CDH2,EFNA1,CBLN1,L1CAM,EFNB2,EPHA4,CDH4,CDH8,CDH13,CDH15,ACTB,YWHAZ,RELN,CNTN2,LRP1,CAMK2B,TPBG,DAG1,SPARCL1,NECTIN1,PTPRK,NTRK2,PTPRD,SEZ6,CADM3,CADM2,DNER,SPOCK2,NRCAM,BCAN,SLITRK1,PRRT1,CLSTN3,CADM1,ADGRL3,LRRC4B,NRXN2,CNTNAP2,PCDHGC5,CDH10
AC\Very Slow\Typical\Rapid	0.0000	438	GO:0006952	GO:BP	defense response	SERPINA1,SAA4,HLA-C,CFB,C1S,NCAM1,RNASET2,APOL1,VGF,ICOSLG,SEMA7A,ATRN,SOD1,F2,HP,HPR,CFD,F12,SERPINC1,SERPINA3,AGT,A2M,C3,TIMP1,CST3,KNG1,PENK,APOA1,APOE,APOA2,FGA,FGB,C1QA,C1QC,C9,FN1,ORM1,AHSG,TF,HPX,KLKB1,PROC,HRG,GAPDH,APP,APOD,SERPING1,CFI,ICAM1,GSN,C2,APOA4,CSF1R,C8A,C8G,CD55,CD14,CFH,SERPINF2,GSTP1,CSF1,C4A,C4B,RNASE2,SPP1,C7,CHGA,KIT,CLU,LAMP1,SCG2,ICAM2,C6,MIF,PVR,CD44,VCAM1,ORM2,IGFBP4…
AC\Very Slow\Typical\Rapid	0.0000	438	GO:0043687	GO:BP	post-translational protein modification	SERPINA1,CHGB,CP,QSOX1,APOL1,VGF,SERPINC1,C3,TIMP1,CST3,KNG1,PENK,APOA1,APOE,APOA2,FGA,FGG,FN1,AHSG,TF,PROC,APP,SERPIND1,LGALS1,CSF1,C4A,SPP1,LAMC1,F5,SCG2,VCAN,PRKCSH,HSP90B1,CDH2,ITIH2,IGFBP4,NUCB1,APLP2,FSTL1,SPARCL1,RCN1,IGFBP7,SHISA5,GOLM1,SCG3,FUCA2
AC\Very Slow\Typical\Rapid	0.0000	438	GO:0051179	GO:BP	localization	SERPINA1,PSAP,HLA-C,NRXN1,CLSTN1,AGRN,NBL1,FBLN1,SCG5,CACNA2D2,FAM3C,CP,CLEC3B,PKM,NFASC,APOC1,PGRMC1,QSOX1,RNASET2,TPP1,NRP1,APOL1,PCDH17,PLXNB2,VGF,PCDH7,CUTA,SLIT1,SEMA7A,CLN5,CREG1,ATRN,ENDOD1,CSPG5,SOD1,F2,HP,HPR,F10,CFD,PLG,SERPINC1,SERPINA3,AGT,A2M,C3,TIMP1,CST3,KNG1,IGF2,COL1A1,APOA1,APOE,APOA2,APOC3,FGA,FGB,FGG,APOH,LRG1,FN1,RBP4,AMBP,ORM1,AHSG,TTR,GC,TF,HPX,VTN,FUCA1,PROC,ALDOA,PDGFA,PR…
AC\Very Slow\Typical\Rapid	0.0000	438	GO:0061564	GO:BP	axon development	RGMA,NRXN3,NRXN1,EFNA3,NFASC,NCAM1,RTN4R,GFRA2,CHL1,NRP1,PLXNB2,NCAM2,SLIT1,SEMA7A,APOA1,APOE,FN1,THY1,APP,APOD,CSF1R,SPP1,CDH2,EFNA1,MAG,FGFR2,PTPRZ1,OMG,LAMA2,L1CAM,GPC1,BSG,EFNB2,EPHA5,EPHA4,CDH4,ACTB,RELN,CNTN2,LRP1,ALCAM,DAG1,NECTIN1,NPTX1,NTRK2,KIAA0319,FSTL4,MEGF8,RTN4RL2,CNTN4,NRCAM,NEO1,SLITRK1,SEMA4B,ROBO1
AC\Very Slow\Typical\Rapid	0.0000	438	GO:0051241	GO:BP	negative regulation of multicellular organismal process	RGMA,FBLN1,EFNA3,RTN4R,APOC1,NRP1,ANGPTL7,ADGRB2,SLIT1,SEMA7A,SOD1,F2,F10,PLG,F12,AGT,A2M,TIMP1,CST3,KNG1,APOA1,APOE,APOA2,APOC3,FGA,FGB,FGG,C1QC,APOH,FN1,RBP4,ORM1,AHSG,KLKB1,VTN,PROC,PDGFA,PRNP,HRG,THY1,APOD,SERPING1,APOA4,PROS1,DCN,COL4A2,SERPINF2,GSTP1,SPARC,SPP1,EFNA1,MAG,CBLN1,PTPRG,OMG,CALR,AXL,PRDX2,SERPINF1,CCN3,CTSC,B2M,TMSB4X,SIRPA,HSPG2,EFEMP1,FGL2,CARTPT,ECM1,KIAA0319,VASN,FSTL4,PI16…
AC\Very Slow\Typical\Rapid	0.0000	438	GO:0048666	GO:BP	neuron development	RGMA,NRXN3,NRXN1,AGRN,NBL1,EFNA3,NFASC,NCAM1,RTN4R,GFRA2,CHL1,NRP1,PLXNB2,NCAM2,SLIT1,SEMA7A,CLN5,SOD1,AGT,C3,NPY,APOA1,APOE,C1QA,FN1,THY1,APP,APOD,CSF1R,LGALS1,SPP1,HSPA5,PRKCSH,CDH2,EFNA1,MAG,FGFR2,PTPRG,PTPRZ1,OMG,LAMA2,L1CAM,GPC1,BSG,SERPINF1,EFNB2,EPHA5,EPHA4,CDH4,ACTB,B2M,YWHAZ,RELN,CNTN2,LRP1,SPOCK1,CNTN1,CAMK2B,TPBG,ALCAM,DAG1,OPCML,NECTIN1,PTPRK,NPTX1,NTRK2,PTPRD,SEZ6,KIAA0319,FSTL4,NEGR…
AC\Very Slow\Typical\Rapid	0.0000	438	GO:0048584	GO:BP	positive regulation of response to stimulus	NRXN1,CFB,C1S,RTN4R,NRP1,GPR37,ICOSLG,SEMA7A,SOD1,F2,F10,CFD,PLG,F12,AGT,A2M,C3,PENK,NPY,IGF2,COL1A1,APOA1,APOE,FGA,FGB,FGG,C1QA,C1QC,C9,APOH,LRG1,FN1,TF,HPX,VTN,PDGFA,PRNP,HRG,THY1,APP,SERPING1,CFI,ICAM1,C2,PROS1,CSF1R,C8A,C8G,DCN,CD55,CD14,CFH,SERPINF2,LGALS1,CSF1,PDGFRB,CTSH,C4A,C4B,TXN,C7,CHGA,KIT,CLU,LAMP1,FGFR1,SCG2,ICAM2,C6,CD59,MIF,PVR,TIMP2,CD44,GOT1,CDH2,EFNA1,FGFR2,FGFR3,IGFBP4,NPPC,IG…
AC\Very Slow\Typical\Rapid	0.0000	438	GO:0009653	GO:BP	anatomical structure morphogenesis	RGMA,NRXN3,NRXN1,AGRN,NBL1,FBLN1,EFNA3,CDH6,PKM,NFASC,NCAM1,RTN4R,GFRA2,CHL1,NRP1,PLXNB2,ANGPTL7,ADGRB2,SLIT1,SEMA7A,ATRN,LY6H,CSPG5,SOD1,F2,AGT,C3,CST3,IGF2,COL1A1,APOA1,APOE,FGA,FGB,FGG,APOH,LRG1,FN1,RBP4,VTN,ALDOA,PDGFA,HRG,THY1,APP,APOD,ICAM1,CSF1R,DCN,COL1A2,MMP2,COL4A2,SERPINF2,SPARC,CSF1,PDGFRB,CTSH,SPP1,KIT,CLU,HSPA5,LAMC1,FGFR1,COL6A1,SCG2,CD44,CPE,PAM,CDH2,EFNA1,MAG,FGFR2,FGFR3,CBLN1,PT…
AC\Very Slow\Typical\Rapid	0.0000	438	GO:1901564	GO:BP	organonitrogen compound metabolic process	SERPINA1,CHGB,RGMA,PSAP,NRXN1,FMOD,AGRN,FBLN1,EFNA3,CFB,C1S,SCG5,CP,CLEC3B,PKM,APOC1,PGRMC1,QSOX1,GFRA2,TPP1,NRP1,APOL1,PLXNB2,VGF,GPR37,B4GAT1,SEMA7A,CLN5,CSPG5,SOD1,F2,HP,HPR,F10,CFD,PLG,F12,SERPINC1,SERPINA3,AGT,A2M,C3,TIMP1,CST3,KNG1,PENK,IGF2,APOA1,APOE,APOA2,APOC3,FGA,FGB,FGG,APOH,FN1,AMBP,AHSG,TTR,TF,HPX,KLKB1,VTN,FUCA1,PROC,ALDOA,PDGFA,PRNP,LCAT,HRG,THY1,GAPDH,APP,APOD,SERPINA5,SERPING1,C…
AC\Very Slow\Typical\Rapid	0.0000	438	GO:0031175	GO:BP	neuron projection development	RGMA,NRXN3,NRXN1,NBL1,EFNA3,NFASC,NCAM1,RTN4R,GFRA2,CHL1,NRP1,PLXNB2,NCAM2,SLIT1,SEMA7A,SOD1,AGT,NPY,APOA1,APOE,FN1,THY1,APP,APOD,CSF1R,LGALS1,SPP1,HSPA5,PRKCSH,CDH2,EFNA1,MAG,FGFR2,PTPRG,PTPRZ1,OMG,LAMA2,L1CAM,GPC1,BSG,SERPINF1,EFNB2,EPHA5,EPHA4,CDH4,ACTB,B2M,RELN,CNTN2,LRP1,SPOCK1,CNTN1,CAMK2B,TPBG,ALCAM,DAG1,NECTIN1,PTPRK,NPTX1,NTRK2,PTPRD,SEZ6,KIAA0319,FSTL4,NEGR1,MEGF8,RTN4RL2,CNTN4,NRCAM,NE…
AC\Very Slow\Typical\Rapid	0.0000	438	GO:0050818	GO:BP	regulation of coagulation	F2,F10,PLG,F12,SERPINC1,A2M,KNG1,APOE,FGA,FGB,FGG,APOH,KLKB1,VTN,PROC,PDGFA,HRG,SERPING1,PROS1,SERPINF2,PRDX2,CPB2,PROCR
AC\Very Slow\Typical\Rapid	0.0000	438	GO:0050819	GO:BP	negative regulation of coagulation	F2,F10,PLG,F12,A2M,KNG1,APOE,FGA,FGB,FGG,APOH,KLKB1,VTN,PROC,PDGFA,HRG,SERPING1,PROS1,SERPINF2,CPB2,PROCR
AC\Very Slow\Typical\Rapid	0.0000	438	GO:0007409	GO:BP	axonogenesis	RGMA,NRXN3,NRXN1,EFNA3,NFASC,NCAM1,RTN4R,GFRA2,CHL1,NRP1,PLXNB2,SLIT1,SEMA7A,APOE,FN1,THY1,APP,CSF1R,SPP1,CDH2,EFNA1,MAG,FGFR2,PTPRZ1,OMG,LAMA2,L1CAM,GPC1,BSG,EFNB2,EPHA5,EPHA4,CDH4,ACTB,RELN,CNTN2,LRP1,ALCAM,DAG1,NECTIN1,NPTX1,NTRK2,KIAA0319,FSTL4,MEGF8,CNTN4,NRCAM,NEO1,SLITRK1,SEMA4B,ROBO1
AC\Very Slow\Typical\Rapid	0.0000	438	GO:0030193	GO:BP	regulation of blood coagulation	F2,F10,PLG,F12,SERPINC1,A2M,KNG1,APOE,FGA,FGB,FGG,APOH,KLKB1,VTN,PROC,PDGFA,HRG,SERPING1,PROS1,SERPINF2,PRDX2,CPB2
AC\Very Slow\Typical\Rapid	0.0000	438	GO:1903035	GO:BP	negative regulation of response to wounding	RGMA,RTN4R,F2,F10,PLG,F12,A2M,KNG1,APOE,FGA,FGB,FGG,APOH,KLKB1,VTN,PROC,PDGFA,HRG,SERPING1,PROS1,SERPINF2,SPP1,EPHA4,KIAA0319,CPB2
AC\Very Slow\Typical\Rapid	0.0000	438	GO:0030195	GO:BP	negative regulation of blood coagulation	F2,F10,PLG,F12,A2M,KNG1,APOE,FGA,FGB,FGG,APOH,KLKB1,VTN,PROC,PDGFA,HRG,SERPING1,PROS1,SERPINF2,CPB2
AC\Very Slow\Typical\Rapid	0.0000	438	GO:0030449	GO:BP	regulation of complement activation	CFB,C1S,F2,A2M,C3,C1QA,C1QC,C9,VTN,SERPING1,CFI,C2,PROS1,C8A,C8G,CD55,CFH,C4A,C4B,C7,CLU,C6,CD59,MASP1,CPB2,CFHR2
AC\Very Slow\Typical\Rapid	0.0000	438	GO:1900046	GO:BP	regulation of hemostasis	F2,F10,PLG,F12,SERPINC1,A2M,KNG1,APOE,FGA,FGB,FGG,APOH,KLKB1,VTN,PROC,PDGFA,HRG,SERPING1,PROS1,SERPINF2,PRDX2,CPB2
AC\Very Slow\Typical\Rapid	0.0000	438	GO:0048699	GO:BP	generation of neurons	RGMA,NRXN3,NRXN1,AGRN,NBL1,EFNA3,NFASC,NCAM1,RTN4R,GFRA2,CHL1,NRP1,PLXNB2,NCAM2,SLIT1,SEMA7A,CLN5,SOD1,F2,AGT,C3,NPY,APOA1,APOE,C1QA,FN1,THY1,APP,APOD,BCHE,CSF1R,LGALS1,SPP1,KIT,HSPA5,FGFR1,PRKCSH,TIMP2,CDH2,VCAM1,EFNA1,MAG,FGFR2,CBLN1,PTPRG,PTPRZ1,OMG,LAMA2,CALR,AXL,L1CAM,GPC1,BSG,SERPINF1,IL6ST,EFNB2,EPHA5,EPHA4,CDH4,ACTB,B2M,PPIA,YWHAZ,RELN,CNTN2,LRP1,SPOCK1,CNTN1,CAMK2B,TPBG,ALCAM,DAG1,OPCML,…
AC\Very Slow\Typical\Rapid	0.0000	438	GO:1900047	GO:BP	negative regulation of hemostasis	F2,F10,PLG,F12,A2M,KNG1,APOE,FGA,FGB,FGG,APOH,KLKB1,VTN,PROC,PDGFA,HRG,SERPING1,PROS1,SERPINF2,CPB2
AC\Very Slow\Typical\Rapid	0.0000	438	GO:0006928	GO:BP	movement of cell or subcellular component	NRXN3,NRXN1,NBL1,FBLN1,EFNA3,NFASC,NCAM1,GFRA2,CHL1,NRP1,PLXNB2,SLIT1,SEMA7A,ATRN,SOD1,F2,F10,AGT,TIMP1,COL1A1,APOA1,APOE,APOH,FN1,TF,VTN,PDGFA,HRG,THY1,APP,APOD,ICAM1,GSN,PROS1,CSF1R,DCN,COL1A2,SLC3A2,GSTP1,SPARC,CSF1,PDGFRB,CTSH,CHGA,KIT,HSPA5,LAMC1,LAMP1,FGFR1,SCG2,VCAN,SELL,MIF,CD44,CDH2,VCAM1,EFNA1,MAG,PPIB,PTPRG,LAMA2,IGFBP6,CALR,AXL,L1CAM,PRSS3,GPC1,BSG,SERPINF1,PRCP,MCAM,CCN3,EFNB2,CACNA2…
AC\Very Slow\Typical\Rapid	0.0000	438	GO:0006022	GO:BP	aminoglycan metabolic process	FMOD,AGRN,B4GAT1,CSPG5,FUCA1,HEXA,DCN,PDGFRB,VCAN,CD44,ITIH2,ITIH1,OGN,IDS,GPC1,CHI3L1,LUM,HSPG2,CTBS,ITIH3,ITIH4,CHI3L2,CSPG4,XYLT1,SPOCK2,BCAN,PGLYRP2,OMD,SPOCK3,BPNT2,LYVE1
AC\Very Slow\Typical\Rapid	0.0000	438	GO:0019538	GO:BP	protein metabolic process	SERPINA1,CHGB,RGMA,NRXN1,FBLN1,EFNA3,CFB,C1S,SCG5,CP,CLEC3B,PKM,APOC1,QSOX1,GFRA2,TPP1,NRP1,APOL1,PLXNB2,VGF,B4GAT1,SEMA7A,CLN5,CSPG5,SOD1,F2,HP,HPR,F10,CFD,PLG,F12,SERPINC1,SERPINA3,AGT,A2M,C3,TIMP1,CST3,KNG1,PENK,IGF2,APOA1,APOE,APOA2,APOC3,FGA,FGB,FGG,APOH,FN1,AMBP,AHSG,TTR,TF,HPX,KLKB1,VTN,PROC,PDGFA,PRNP,LCAT,HRG,THY1,GAPDH,APP,APOD,SERPINA5,SERPING1,CFI,ICAM1,SERPINA7,SERPIND1,GSN,C2,APOA4,…
AC\Very Slow\Typical\Rapid	0.0000	438	GO:0006026	GO:BP	aminoglycan catabolic process	FMOD,AGRN,CSPG5,FUCA1,HEXA,DCN,VCAN,CD44,OGN,IDS,GPC1,CHI3L1,LUM,HSPG2,CTBS,CHI3L2,CSPG4,BCAN,PGLYRP2,OMD,LYVE1
AC\Very Slow\Typical\Rapid	0.0000	438	GO:0045321	GO:BP	leukocyte activation	SERPINA1,PSAP,HLA-C,PKM,NFASC,PGRMC1,QSOX1,RNASET2,ICOSLG,CREG1,SOD1,HP,CFD,SERPINA3,C3,CST3,IGF2,C1QA,LRG1,ORM1,AHSG,TTR,FUCA1,ALDOA,PRNP,THY1,A1BG,APP,ICAM1,GSN,CTSD,CTSL,CTSB,CD55,CD14,GSTP1,LGALS1,CSF1,CTSH,ALDOC,RNASE2,CHGA,KIT,CLU,LAMP1,LAMP2,CD59,SELL,MIF,TIMP2,CD44,GM2A,IGFBP2,PGAM1,VCAM1,ORM2,AGA,CTSS,AXL,PRDX2,PRSS3,CHI3L1,IL6ST,PTGDS,PRCP,CTSC,LYZ,B2M,NPC2,PPIA,HBB,SIRPA,TYRO3,PRDX1,AS…
AC\Very Slow\Typical\Rapid	0.0000	438	GO:0050808	GO:BP	synapse organization	SEZ6L2,NRXN1,CLSTN1,AGRN,NFASC,NRP1,PCDH17,PLXNB2,SLIT1,ADGRL1,C3,APOE,C1QA,C1QC,PRNP,APP,SPARC,CDH2,EFNA1,CBLN1,L1CAM,EFNB2,EPHA4,CDH8,ACTB,YWHAZ,RELN,CNTN2,CAMK2B,TPBG,DAG1,SPARCL1,NECTIN1,NTRK2,PTPRD,SEZ6,DNER,SPOCK2,NRCAM,BCAN,SLITRK1,PRRT1,CLSTN3,ADGRL3,LRRC4B,NRXN2,PCDHGC5
AC\Very Slow\Typical\Rapid	0.0000	438	GO:0051336	GO:BP	regulation of hydrolase activity	SERPINA1,RGMA,PSAP,AGRN,FBLN1,EFNA3,RTN4R,APOC1,NRP1,PLXNB2,SOD1,SERPINC1,SERPINA3,AGT,A2M,C3,TIMP1,CST3,KNG1,APOA1,APOA2,APOC3,APOH,FN1,AMBP,AHSG,VTN,PRNP,HRG,THY1,GAPDH,APP,SERPINA5,SERPING1,ICAM1,SERPINA7,SERPIND1,GSN,APOA4,PROS1,CTSD,SERPINA6,SERPINF2,PDGFRB,CTSH,C4A,C4B,KIT,FGFR1,COL6A3,HSP90B1,TIMP2,CD44,GM2A,ITIH2,ITIH1,PZP,EFNA1,FGFR2,FGFR3,SERPINA4,PEBP1,SERPINF1,EPHA5,EPHA4,ITIH3,APLP2,…
AC\Very Slow\Typical\Rapid	0.0000	438	GO:0048468	GO:BP	cell development	RGMA,NRXN3,NRXN1,AGRN,NBL1,FBLN1,EFNA3,NFASC,NCAM1,RTN4R,GFRA2,CHL1,NRP1,PLXNB2,NCAM2,SLIT1,SEMA7A,CLN5,ATRN,CSPG5,SOD1,F2,AGT,C3,NPY,APOA1,APOE,FGA,FGB,FGG,C1QA,FN1,PROC,THY1,APP,APOD,ICAM1,GSN,CSF1R,GSTP1,LGALS1,PDGFRB,SPP1,KIT,CLU,HSPA5,LAMC1,PRKCSH,CDH2,EFNA1,MAG,FGFR2,PTPRG,PTPRZ1,OMG,NPPC,LAMA2,CALR,AXL,L1CAM,GPC1,BSG,SERPINF1,COL18A1,IL6ST,EFNB2,EPHA5,EPHA4,CDH4,ACTB,B2M,YWHAZ,RELN,CNTN2,T…
AC\Very Slow\Typical\Rapid	0.0000	438	GO:0072376	GO:BP	protein activation cascade	FBLN1,F2,F10,F12,SERPINC1,A2M,KNG1,FGA,FGB,FGG,APOH,FN1,KLKB1,SERPING1,PRCP
AC\Very Slow\Typical\Rapid	0.0000	438	GO:0072378	GO:BP	blood coagulation, fibrin clot formation	FBLN1,F2,F10,F12,SERPINC1,A2M,KNG1,FGA,FGB,FGG,APOH,FN1,KLKB1,SERPING1,PRCP
AC\Very Slow\Typical\Rapid	0.0000	438	GO:0002920	GO:BP	regulation of humoral immune response	CFB,C1S,F2,A2M,C3,C1QA,C1QC,C9,HPX,VTN,SERPING1,CFI,C2,PROS1,C8A,C8G,CD55,CFH,C4A,C4B,C7,CLU,C6,CD59,MASP1,CPB2,CFHR2
AC\Very Slow\Typical\Rapid	0.0000	438	GO:0030182	GO:BP	neuron differentiation	RGMA,NRXN3,NRXN1,AGRN,NBL1,EFNA3,NFASC,NCAM1,RTN4R,GFRA2,CHL1,NRP1,PLXNB2,NCAM2,SLIT1,SEMA7A,CLN5,SOD1,AGT,C3,NPY,APOA1,APOE,C1QA,FN1,THY1,APP,APOD,CSF1R,LGALS1,SPP1,HSPA5,FGFR1,PRKCSH,TIMP2,CDH2,VCAM1,EFNA1,MAG,FGFR2,CBLN1,PTPRG,PTPRZ1,OMG,LAMA2,CALR,L1CAM,GPC1,BSG,SERPINF1,EFNB2,EPHA5,EPHA4,CDH4,ACTB,B2M,PPIA,YWHAZ,RELN,CNTN2,LRP1,SPOCK1,CNTN1,CAMK2B,TPBG,ALCAM,DAG1,OPCML,NECTIN1,PTPRK,NPTX1,NT…
AC\Very Slow\Typical\Rapid	0.0000	438	GO:0048858	GO:BP	cell projection morphogenesis	RGMA,NRXN3,NRXN1,NBL1,EFNA3,NFASC,NCAM1,RTN4R,GFRA2,CHL1,NRP1,PLXNB2,SLIT1,SEMA7A,CSPG5,APOE,FN1,THY1,APP,CSF1R,SPP1,CD44,CDH2,EFNA1,MAG,FGFR2,PTPRZ1,OMG,LAMA2,L1CAM,GPC1,BSG,EFNB2,EPHA5,EPHA4,CDH4,ACTB,RELN,CNTN2,LRP1,CAMK2B,TPBG,ALCAM,ENPP2,DAG1,NECTIN1,NPTX1,NTRK2,PTPRD,KIAA0319,FSTL4,MEGF8,CNTN4,NRCAM,NEO1,SLITRK1,SEMA4B,CNTNAP2,ROBO1
AC\Very Slow\Typical\Rapid	0.0000	438	GO:0048667	GO:BP	cell morphogenesis involved in neuron differentiation	RGMA,NRXN3,NRXN1,EFNA3,NFASC,NCAM1,RTN4R,GFRA2,CHL1,NRP1,PLXNB2,SLIT1,SEMA7A,SOD1,APOE,FN1,THY1,APP,CSF1R,SPP1,CDH2,EFNA1,MAG,FGFR2,PTPRZ1,OMG,LAMA2,L1CAM,GPC1,BSG,EFNB2,EPHA5,EPHA4,CDH4,ACTB,RELN,CNTN2,LRP1,CAMK2B,TPBG,ALCAM,DAG1,NECTIN1,NPTX1,NTRK2,PTPRD,KIAA0319,FSTL4,MEGF8,CNTN4,NRCAM,NEO1,SLITRK1,SEMA4B,ROBO1
AC\Very Slow\Typical\Rapid	0.0000	438	GO:0006935	GO:BP	chemotaxis	NRXN3,NRXN1,NBL1,EFNA3,NFASC,NCAM1,GFRA2,CHL1,NRP1,PLXNB2,SLIT1,SEMA7A,APOA1,PDGFA,HRG,APP,SERPIND1,CSF1R,GSTP1,CSF1,PDGFRB,RNASE2,CHGA,KIT,FGFR1,SCG2,MIF,VCAM1,EFNA1,PPIB,LAMA2,CALR,L1CAM,GPC1,BSG,CCN3,EFNB2,EPHA5,EPHA4,CDH4,CDH13,TMSB4X,PPIA,RELN,CNTN2,LRP1,TPBG,ALCAM,ENPP2,DAG1,NECTIN1,MEGF8,CNTN4,NRCAM,NEO1,SEMA4B,ROBO1
AC\Very Slow\Typical\Rapid	0.0000	438	GO:0016477	GO:BP	cell migration	NBL1,FBLN1,NRP1,PLXNB2,SLIT1,SEMA7A,ATRN,F2,F10,AGT,TIMP1,COL1A1,APOA1,APOE,APOH,FN1,VTN,PDGFA,HRG,THY1,APP,APOD,ICAM1,PROS1,CSF1R,DCN,COL1A2,SLC3A2,GSTP1,SPARC,CSF1,PDGFRB,CTSH,CHGA,KIT,HSPA5,LAMC1,FGFR1,SCG2,VCAN,SELL,MIF,CD44,CDH2,VCAM1,EFNA1,MAG,PPIB,PTPRG,LAMA2,IGFBP6,CALR,AXL,L1CAM,PRSS3,GPC1,BSG,SERPINF1,PRCP,MCAM,CCN3,EFNB2,EPHA4,CDH13,SST,TMSB4X,PPIA,TMSB10,SIRPA,RELN,CNTN2,TGFBR3,TYRO3,…
AC\Very Slow\Typical\Rapid	0.0000	438	GO:0042330	GO:BP	taxis	NRXN3,NRXN1,NBL1,EFNA3,NFASC,NCAM1,GFRA2,CHL1,NRP1,PLXNB2,SLIT1,SEMA7A,APOA1,PDGFA,HRG,APP,SERPIND1,CSF1R,GSTP1,CSF1,PDGFRB,RNASE2,CHGA,KIT,FGFR1,SCG2,MIF,VCAM1,EFNA1,PPIB,LAMA2,CALR,L1CAM,GPC1,BSG,CCN3,EFNB2,EPHA5,EPHA4,CDH4,CDH13,TMSB4X,PPIA,RELN,CNTN2,LRP1,TPBG,ALCAM,ENPP2,DAG1,NECTIN1,MEGF8,CNTN4,NRCAM,NEO1,SEMA4B,ROBO1
AC\Very Slow\Typical\Rapid	0.0000	438	GO:0032990	GO:BP	cell part morphogenesis	RGMA,NRXN3,NRXN1,NBL1,EFNA3,NFASC,NCAM1,RTN4R,GFRA2,CHL1,NRP1,PLXNB2,SLIT1,SEMA7A,CSPG5,APOE,FN1,THY1,APP,CSF1R,SPP1,CD44,CDH2,EFNA1,MAG,FGFR2,PTPRZ1,OMG,LAMA2,L1CAM,GPC1,BSG,EFNB2,EPHA5,EPHA4,CDH4,ACTB,RELN,CNTN2,LRP1,CAMK2B,TPBG,ALCAM,ENPP2,DAG1,NECTIN1,NPTX1,NTRK2,PTPRD,KIAA0319,FSTL4,MEGF8,CNTN4,NRCAM,NEO1,SLITRK1,SEMA4B,CNTNAP2,ROBO1
AC\Very Slow\Typical\Rapid	0.0000	438	GO:0120039	GO:BP	plasma membrane bounded cell projection morphogenesis	RGMA,NRXN3,NRXN1,NBL1,EFNA3,NFASC,NCAM1,RTN4R,GFRA2,CHL1,NRP1,PLXNB2,SLIT1,SEMA7A,APOE,FN1,THY1,APP,CSF1R,SPP1,CD44,CDH2,EFNA1,MAG,FGFR2,PTPRZ1,OMG,LAMA2,L1CAM,GPC1,BSG,EFNB2,EPHA5,EPHA4,CDH4,ACTB,RELN,CNTN2,LRP1,CAMK2B,TPBG,ALCAM,ENPP2,DAG1,NECTIN1,NPTX1,NTRK2,PTPRD,KIAA0319,FSTL4,MEGF8,CNTN4,NRCAM,NEO1,SLITRK1,SEMA4B,CNTNAP2,ROBO1
AC\Very Slow\Typical\Rapid	0.0000	438	GO:0048870	GO:BP	cell motility	NBL1,FBLN1,NRP1,PLXNB2,SLIT1,SEMA7A,ATRN,F2,F10,AGT,TIMP1,COL1A1,APOA1,APOE,APOH,FN1,TF,VTN,PDGFA,HRG,THY1,APP,APOD,ICAM1,PROS1,CSF1R,DCN,COL1A2,SLC3A2,GSTP1,SPARC,CSF1,PDGFRB,CTSH,CHGA,KIT,HSPA5,LAMC1,FGFR1,SCG2,VCAN,SELL,MIF,CD44,CDH2,VCAM1,EFNA1,MAG,PPIB,PTPRG,LAMA2,IGFBP6,CALR,AXL,L1CAM,PRSS3,GPC1,BSG,SERPINF1,PRCP,MCAM,CCN3,EFNB2,EPHA4,PLTP,CDH13,ACTB,SST,TMSB4X,PPIA,TMSB10,SIRPA,RELN,CNTN2,…
AC\Very Slow\Typical\Rapid	0.0000	438	GO:0051674	GO:BP	localization of cell	NBL1,FBLN1,NRP1,PLXNB2,SLIT1,SEMA7A,ATRN,F2,F10,AGT,TIMP1,COL1A1,APOA1,APOE,APOH,FN1,TF,VTN,PDGFA,HRG,THY1,APP,APOD,ICAM1,PROS1,CSF1R,DCN,COL1A2,SLC3A2,GSTP1,SPARC,CSF1,PDGFRB,CTSH,CHGA,KIT,HSPA5,LAMC1,FGFR1,SCG2,VCAN,SELL,MIF,CD44,CDH2,VCAM1,EFNA1,MAG,PPIB,PTPRG,LAMA2,IGFBP6,CALR,AXL,L1CAM,PRSS3,GPC1,BSG,SERPINF1,PRCP,MCAM,CCN3,EFNB2,EPHA4,PLTP,CDH13,ACTB,SST,TMSB4X,PPIA,TMSB10,SIRPA,RELN,CNTN2,…
AC\Very Slow\Typical\Rapid	0.0000	438	GO:1903034	GO:BP	regulation of response to wounding	RGMA,RTN4R,F2,F10,PLG,F12,SERPINC1,A2M,KNG1,APOE,FGA,FGB,FGG,APOH,KLKB1,VTN,PROC,PDGFA,HRG,SERPING1,PROS1,SERPINF2,SPP1,PRDX2,EPHA4,LRP1,KIAA0319,CADM4,CPB2
AC\Very Slow\Typical\Rapid	0.0000	438	GO:0030203	GO:BP	glycosaminoglycan metabolic process	FMOD,AGRN,B4GAT1,CSPG5,FUCA1,HEXA,DCN,PDGFRB,VCAN,CD44,ITIH2,ITIH1,OGN,IDS,GPC1,LUM,HSPG2,ITIH3,ITIH4,CSPG4,XYLT1,SPOCK2,BCAN,PGLYRP2,OMD,SPOCK3,BPNT2,LYVE1
AC\Very Slow\Typical\Rapid	0.0000	438	GO:0006956	GO:BP	complement activation	CFB,C1S,F2,CFD,A2M,C3,C1QA,C1QC,C9,VTN,SERPING1,CFI,C2,PROS1,C8A,C8G,CD55,CFH,C4A,C4B,C7,CLU,C6,CD59,MASP1,MFAP4,CPB2,C1RL,CFHR2
AC\Very Slow\Typical\Rapid	0.0000	438	GO:0002526	GO:BP	acute inflammatory response	SERPINA1,SAA4,F2,HP,HPR,F12,SERPINC1,SERPINA3,C3,APOA2,FN1,ORM1,AHSG,KLKB1,ICAM1,SERPINF2,GSTP1,VCAM1,ORM2,IL6ST,PRCP,ITIH4,CD163,PARK7
AC\Very Slow\Typical\Rapid	0.0000	438	GO:0048812	GO:BP	neuron projection morphogenesis	RGMA,NRXN3,NRXN1,NBL1,EFNA3,NFASC,NCAM1,RTN4R,GFRA2,CHL1,NRP1,PLXNB2,SLIT1,SEMA7A,APOE,FN1,THY1,APP,CSF1R,SPP1,CDH2,EFNA1,MAG,FGFR2,PTPRZ1,OMG,LAMA2,L1CAM,GPC1,BSG,EFNB2,EPHA5,EPHA4,CDH4,ACTB,RELN,CNTN2,LRP1,CAMK2B,TPBG,ALCAM,DAG1,NECTIN1,NPTX1,NTRK2,PTPRD,KIAA0319,FSTL4,MEGF8,CNTN4,NRCAM,NEO1,SLITRK1,SEMA4B,CNTNAP2,ROBO1
AC\Very Slow\Typical\Rapid	0.0000	438	GO:0006810	GO:BP	transport	SERPINA1,PSAP,HLA-C,NRXN1,CLSTN1,SCG5,CACNA2D2,FAM3C,CP,CLEC3B,PKM,NFASC,APOC1,PGRMC1,QSOX1,RNASET2,NRP1,APOL1,PCDH17,VGF,PCDH7,SLIT1,CLN5,CREG1,ENDOD1,CSPG5,SOD1,F2,HP,HPR,F10,CFD,PLG,SERPINC1,SERPINA3,AGT,A2M,C3,TIMP1,CST3,KNG1,IGF2,COL1A1,APOA1,APOE,APOA2,APOC3,FGA,FGB,FGG,APOH,LRG1,FN1,RBP4,AMBP,ORM1,AHSG,TTR,GC,TF,HPX,VTN,FUCA1,PROC,ALDOA,PDGFA,PRNP,LCAT,HRG,THY1,A1BG,APP,APOD,SERPINA5,SERPI…
AC\Very Slow\Typical\Rapid	0.0000	438	GO:0051649	GO:BP	establishment of localization in cell	SERPINA1,PSAP,HLA-C,NRXN1,SCG5,FAM3C,CLEC3B,PKM,NFASC,PGRMC1,QSOX1,RNASET2,PCDH17,PCDH7,SLIT1,CLN5,CREG1,ENDOD1,CSPG5,SOD1,F2,HP,F10,CFD,PLG,SERPINA3,AGT,A2M,C3,TIMP1,CST3,KNG1,IGF2,APOA1,APOE,FGA,FGB,FGG,APOH,LRG1,FN1,ORM1,AHSG,TTR,TF,FUCA1,PROC,ALDOA,PDGFA,PRNP,HRG,THY1,A1BG,APP,APOD,SERPING1,GSN,PROS1,CTSD,CTSB,CD55,CD14,SERPINF2,GSTP1,SPARC,CTSH,ALDOC,RNASE2,TXN,CHGA,KIT,CLU,HSPA5,LAMP1,F5,LA…
AC\Very Slow\Typical\Rapid	0.0000	438	GO:0007596	GO:BP	blood coagulation	SERPINA1,FBLN1,F2,F10,PLG,F12,SERPINC1,A2M,KNG1,COL1A1,APOE,FGA,FGB,FGG,APOH,FN1,KLKB1,VTN,PROC,PDGFA,HRG,SERPINA5,SERPING1,SERPIND1,PROS1,COL1A2,SERPINF2,F5,CD59,AXL,PRDX2,PRCP,ACTB,PPIA,YWHAZ,HBB,TYRO3,CPB2,PROCR
AC\Very Slow\Typical\Rapid	0.0000	438	GO:0007599	GO:BP	hemostasis	SERPINA1,FBLN1,F2,F10,PLG,F12,SERPINC1,A2M,KNG1,COL1A1,APOE,FGA,FGB,FGG,APOH,FN1,KLKB1,VTN,PROC,PDGFA,HRG,SERPINA5,SERPING1,SERPIND1,PROS1,COL1A2,SERPINF2,F5,CD59,AXL,PRDX2,PRCP,ACTB,PPIA,YWHAZ,HBB,TYRO3,CPB2,PROCR
AC\Very Slow\Typical\Rapid	0.0000	438	GO:0006027	GO:BP	glycosaminoglycan catabolic process	FMOD,AGRN,CSPG5,FUCA1,HEXA,DCN,VCAN,CD44,OGN,IDS,GPC1,LUM,HSPG2,CSPG4,BCAN,PGLYRP2,OMD,LYVE1
AC\Very Slow\Typical\Rapid	0.0000	438	GO:0050817	GO:BP	coagulation	SERPINA1,FBLN1,F2,F10,PLG,F12,SERPINC1,A2M,KNG1,COL1A1,APOE,FGA,FGB,FGG,APOH,FN1,KLKB1,VTN,PROC,PDGFA,HRG,SERPINA5,SERPING1,SERPIND1,PROS1,COL1A2,SERPINF2,F5,CD59,AXL,PRDX2,PRCP,ACTB,PPIA,YWHAZ,HBB,TYRO3,CPB2,PROCR
AC\Very Slow\Typical\Rapid	0.0000	438	GO:0042060	GO:BP	wound healing	SERPINA1,FBLN1,F2,F10,PLG,F12,SERPINC1,A2M,TIMP1,KNG1,COL1A1,APOE,FGA,FGB,FGG,APOH,FN1,KLKB1,VTN,PROC,PDGFA,HRG,SERPINA5,SERPING1,SERPIND1,GSN,PROS1,DCN,COL1A2,SERPINF2,SPARC,PDGFRB,F5,CD59,CD44,FGFR2,AXL,PRDX2,PRCP,MCAM,ACTB,PPIA,YWHAZ,HBB,TYRO3,DAG1,CADM4,CPB2,PROCR
AC\Very Slow\Typical\Rapid	0.0000	438	GO:0032989	GO:BP	cellular component morphogenesis	RGMA,NRXN3,NRXN1,NBL1,EFNA3,NFASC,NCAM1,RTN4R,GFRA2,CHL1,NRP1,PLXNB2,SLIT1,SEMA7A,CSPG5,APOE,FN1,THY1,APP,CSF1R,PDGFRB,SPP1,CD44,CDH2,EFNA1,MAG,FGFR2,PTPRZ1,OMG,LAMA2,L1CAM,GPC1,BSG,EFNB2,EPHA5,EPHA4,CDH4,ACTB,RELN,CNTN2,LRP1,CAMK2B,TPBG,ALCAM,ENPP2,DAG1,NECTIN1,NPTX1,NTRK2,PTPRD,KIAA0319,FSTL4,MEGF8,CNTN4,NRCAM,NEO1,SLITRK1,SEMA4B,CNTNAP2,ROBO1
AC\Very Slow\Typical\Rapid	0.0000	438	GO:0050793	GO:BP	regulation of developmental process	RGMA,NRXN1,CLSTN1,AGRN,NBL1,FBLN1,EFNA3,PKM,RTN4R,NRP1,PLXNB2,ANGPTL7,ADGRB2,SLIT1,SEMA7A,ATRN,ADGRL1,CSPG5,SOD1,F2,AGT,C3,CST3,IGF2,COL1A1,APOA1,APOE,FGA,FGB,FGG,C1QC,APOH,LRG1,FN1,RBP4,AHSG,PROC,ALDOA,PDGFA,HRG,THY1,APP,ICAM1,CSF1R,DCN,CTSL,COL4A2,SERPINF2,SPARC,CSF1,CTSH,SPP1,KIT,FGFR1,MIF,TIMP2,CD44,CDH2,EFNA1,MAG,FGFR2,FGFR3,PPIB,CBLN1,PTPRZ1,OMG,NPPC,LAMA2,CALR,AXL,L1CAM,PRDX2,GPC1,CHI3L1,S…
AC\Very Slow\Typical\Rapid	0.0000	438	GO:0010975	GO:BP	regulation of neuron projection development	RGMA,RTN4R,NRP1,PLXNB2,SEMA7A,AGT,APOE,FN1,THY1,LGALS1,SPP1,HSPA5,PRKCSH,CDH2,EFNA1,MAG,PTPRG,OMG,L1CAM,SERPINF1,EFNB2,EPHA4,CDH4,B2M,RELN,CNTN2,LRP1,SPOCK1,CNTN1,CAMK2B,NTRK2,PTPRD,SEZ6,KIAA0319,FSTL4,NEGR1,MEGF8,RTN4RL2,KLK6,SLITRK1,SERPINI1,SEMA4B,CTSZ,ROBO1
AC\Very Slow\Typical\Rapid	0.0000	438	GO:0007156	GO:BP	homophilic cell adhesion via plasma membrane adhesion molecules	CLSTN1,CDH6,PCDH17,PLXNB2,PCDH7,PVR,CDH2,L1CAM,BSG,CDH4,CDH8,CDH13,CDH15,CNTN2,DSC2,PCDH1,DSC3,NECTIN1,CNTN4,CADM3,CLSTN3,CADM1,PCDH9,FAT2,PCDHGC5,ROBO1,CDH10
AC\Very Slow\Typical\Rapid	0.0000	438	GO:0061045	GO:BP	negative regulation of wound healing	F2,F10,PLG,F12,A2M,KNG1,APOE,FGA,FGB,FGG,APOH,KLKB1,VTN,PROC,PDGFA,HRG,SERPING1,PROS1,SERPINF2,CPB2
AC\Very Slow\Typical\Rapid	0.0000	438	GO:0006959	GO:BP	humoral immune response	CFB,C1S,F2,CFD,A2M,C3,FGA,FGB,C1QA,C1QC,C9,TF,HPX,VTN,HRG,GAPDH,SERPING1,CFI,C2,PROS1,C8A,C8G,CD55,CFH,C4A,C4B,C7,CHGA,CLU,C6,CD59,PRSS3,MASP1,MFAP4,LYZ,RNASE6,CPB2,PGLYRP2,C1RL,CFHR2
AC\Very Slow\Typical\Rapid	0.0000	438	GO:0042730	GO:BP	fibrinolysis	F2,PLG,F12,FGA,FGB,FGG,APOH,KLKB1,HRG,SERPING1,PROS1,SERPINF2,CPB2
AC\Very Slow\Typical\Rapid	0.0000	438	GO:0042221	GO:BP	response to chemical	RGMA,NRXN3,HLA-C,NRXN1,FMOD,AGRN,NBL1,EFNA3,CLEC3B,PKM,NFASC,NCAM1,GFRA2,CHL1,TPP1,NRP1,PLXNB2,VGF,GPR37,CUTA,SLIT1,SEMA7A,LY6H,SOD1,HP,F12,SERPINC1,AGT,TIMP1,PENK,NPY,IGF2,COL1A1,APOA1,APOE,APOA2,FGA,FGB,FGG,C1QA,LRG1,FN1,RBP4,AHSG,TF,HPX,VTN,PDGFA,PRNP,HRG,GAPDH,APP,APOD,ICAM1,SERPIND1,BCHE,GSN,C2,APOA4,CSF1R,DCN,CTSL,CTSB,COL1A2,CD55,SLC3A2,MMP2,SOD3,CD14,COL4A2,SERPINF2,GSTP1,LGALS1,SPARC,CSF…
AC\Very Slow\Typical\Rapid	0.0000	438	GO:0032101	GO:BP	regulation of response to external stimulus	RGMA,NRXN1,NBL1,RTN4R,NRP1,SEMA7A,SOD1,F2,F10,PLG,F12,SERPINC1,AGT,A2M,C3,KNG1,NPY,APOA1,APOE,FGA,FGB,FGG,APOH,AHSG,HPX,KLKB1,VTN,PROC,PDGFA,HRG,APP,SERPING1,PROS1,CSF1R,CD55,SERPINF2,GSTP1,CSF1,PDGFRB,SPP1,LAMP1,FGFR1,SCG2,ICAM2,MIF,PVR,CALR,PRDX2,SERPINF1,IL6ST,CCN3,EFNB2,CTSC,EPHA4,CDH13,TMSB4X,SIRPA,TYRO3,LRP1,TPBG,FGL2,CARTPT,KIAA0319,MEGF8,CD163,HAVCR2,SMPDL3B,HTRA1,CPB2,PGLYRP2,PARK7,C1QTN…
AC\Very Slow\Typical\Rapid	0.0000	438	GO:0051234	GO:BP	establishment of localization	SERPINA1,PSAP,HLA-C,NRXN1,CLSTN1,SCG5,CACNA2D2,FAM3C,CP,CLEC3B,PKM,NFASC,APOC1,PGRMC1,QSOX1,RNASET2,NRP1,APOL1,PCDH17,VGF,PCDH7,SLIT1,CLN5,CREG1,ENDOD1,CSPG5,SOD1,F2,HP,HPR,F10,CFD,PLG,SERPINC1,SERPINA3,AGT,A2M,C3,TIMP1,CST3,KNG1,IGF2,COL1A1,APOA1,APOE,APOA2,APOC3,FGA,FGB,FGG,APOH,LRG1,FN1,RBP4,AMBP,ORM1,AHSG,TTR,GC,TF,HPX,VTN,FUCA1,PROC,ALDOA,PDGFA,PRNP,LCAT,HRG,THY1,A1BG,APP,APOD,SERPINA5,SERPI…
AC\Very Slow\Typical\Rapid	0.0000	438	GO:0007411	GO:BP	axon guidance	NRXN3,NRXN1,EFNA3,NFASC,NCAM1,GFRA2,CHL1,NRP1,PLXNB2,SLIT1,SEMA7A,APP,CSF1R,EFNA1,LAMA2,L1CAM,GPC1,BSG,EFNB2,EPHA5,EPHA4,CDH4,RELN,CNTN2,LRP1,ALCAM,DAG1,NECTIN1,MEGF8,CNTN4,NRCAM,NEO1,SEMA4B,ROBO1
AC\Very Slow\Typical\Rapid	0.0000	438	GO:0043086	GO:BP	negative regulation of catalytic activity	SERPINA1,SCG5,APOC1,HP,SERPINC1,SERPINA3,AGT,A2M,C3,TIMP1,CST3,KNG1,APOA1,APOE,APOA2,APOC3,AMBP,AHSG,VTN,PRNP,HRG,THY1,GAPDH,APP,SERPINA5,SERPING1,SERPINA7,SERPIND1,PROS1,SERPINA6,SERPINF2,GSTP1,C4A,C4B,COL6A3,TIMP2,CD44,ITIH2,ITIH1,PZP,SERPINA4,PEBP1,SERPINF1,PPIA,ITIH3,APLP2,LRP1,SPOCK1,ITIH4,ECM1,PI16,SPOCK2,SORL1,PTPRN2,PIK3IP1,PARK7,SORT1,SERPINI1,SPOCK3,FETUB,PCSK1N
AC\Very Slow\Typical\Rapid	0.0000	438	GO:0097485	GO:BP	neuron projection guidance	NRXN3,NRXN1,EFNA3,NFASC,NCAM1,GFRA2,CHL1,NRP1,PLXNB2,SLIT1,SEMA7A,APP,CSF1R,EFNA1,LAMA2,L1CAM,GPC1,BSG,EFNB2,EPHA5,EPHA4,CDH4,RELN,CNTN2,LRP1,ALCAM,DAG1,NECTIN1,MEGF8,CNTN4,NRCAM,NEO1,SEMA4B,ROBO1
AC\Very Slow\Typical\Rapid	0.0000	438	GO:0065008	GO:BP	regulation of biological quality	SERPINA1,RGMA,NRXN1,CLSTN1,AGRN,FBLN1,SCG5,CACNA2D2,CP,RTN4R,DNASE2,TPP1,NRP1,PLXNB2,VGF,SLIT1,SEMA7A,CLN5,ADGRL1,CSPG5,SOD1,F2,F10,PLG,F12,SERPINC1,SERPINA3,AGT,A2M,KNG1,NPY,COL1A1,APOA1,APOE,APOA2,APOC3,FGA,FGB,FGG,APOH,FN1,RBP4,TTR,TF,HPX,KLKB1,VTN,PROC,ALDOA,PDGFA,PRNP,LCAT,HRG,THY1,GAPDH,APP,SERPINA5,SERPING1,ICAM1,SERPINA7,SERPIND1,GSN,APOA4,PROS1,CSF1R,DCN,CTSL,CTSB,COL1A2,CD55,SOD3,SERPIN…
AC\Very Slow\Typical\Rapid	0.0000	438	GO:0120035	GO:BP	regulation of plasma membrane bounded cell projection organization	RGMA,NRXN1,AGRN,RTN4R,NRP1,PLXNB2,SEMA7A,AGT,APOE,FN1,PRNP,HRG,THY1,ICAM1,LGALS1,SPP1,KIT,HSPA5,PRKCSH,CD44,CDH2,EFNA1,MAG,PTPRG,OMG,L1CAM,SERPINF1,EFNB2,EPHA4,CDH4,B2M,RELN,CNTN2,LRP1,SPOCK1,CNTN1,CAMK2B,ENPP2,NTRK2,PTPRD,SEZ6,KIAA0319,FSTL4,NEGR1,MEGF8,RTN4RL2,KLK6,SLITRK1,SERPINI1,SEMA4B,CTSZ,ROBO1
AC\Very Slow\Typical\Rapid	0.0000	438	GO:0051641	GO:BP	cellular localization	SERPINA1,PSAP,HLA-C,NRXN1,CLSTN1,AGRN,SCG5,FAM3C,CLEC3B,PKM,NFASC,PGRMC1,QSOX1,RNASET2,TPP1,NRP1,PCDH17,PCDH7,SLIT1,CLN5,CREG1,ENDOD1,CSPG5,SOD1,F2,HP,F10,CFD,PLG,SERPINA3,AGT,A2M,C3,TIMP1,CST3,KNG1,IGF2,COL1A1,APOA1,APOE,FGA,FGB,FGG,APOH,LRG1,FN1,ORM1,AHSG,TTR,TF,FUCA1,PROC,ALDOA,PDGFA,PRNP,HRG,THY1,A1BG,APP,APOD,SERPING1,GSN,PROS1,CTSD,CTSB,CD55,CD14,SERPINF2,GSTP1,SPARC,CTSH,ALDOC,RNASE2,TXN,C…
AC\Very Slow\Typical\Rapid	0.0000	438	GO:0048585	GO:BP	negative regulation of response to stimulus	RGMA,NRXN1,NBL1,FBLN1,RTN4R,NRP1,GPR37,SEMA7A,SOD1,F2,F10,PLG,F12,AGT,A2M,KNG1,APOA1,APOE,FGA,FGB,FGG,APOH,AMBP,AHSG,KLKB1,VTN,PROC,PDGFA,PRNP,HRG,THY1,APOD,SERPING1,ICAM1,PROS1,DCN,CD55,CD14,SERPINF2,GSTP1,SPP1,TXN,CLU,HSPA5,SCG2,CD59,MIF,TIMP2,CD44,IGFBP2,CDH2,EFNA1,IGFBP4,CBLN1,IGFBP6,CALR,PEBP1,PRDX2,GPC1,SERPINF1,IL6ST,MASP1,CCN3,APLP1,EPHA4,TMSB4X,PPIA,SIRPA,TGFBR3,TYRO3,LRP1,FSTL1,DAG1,FGL…
AC\Very Slow\Typical\Rapid	0.0000	438	GO:0044419	GO:BP	biological process involved in interspecies interaction between organisms	HLA-C,FBLN1,CFB,C1S,NCAM1,RNASET2,NRP1,APOL1,VGF,F2,HP,CFD,PLG,F12,A2M,C3,PENK,APOE,FGA,FGB,C1QA,C1QC,C9,LRG1,FN1,TF,HPX,HRG,GAPDH,APP,SERPING1,CFI,ICAM1,GSN,C2,APOA4,CSF1R,C8A,C8G,DCN,CTSL,CTSB,CD55,CD14,CFH,GSTP1,LGALS1,SPARC,CSF1,C4A,C4B,RNASE2,C7,CHGA,CLU,LAMP1,ICAM2,C6,MIF,PVR,CD44,VCAM1,FGFR2,MRC1,PPIB,AXL,PRDX2,PRSS3,BSG,MASP1,EFNB2,MFAP4,LYZ,B2M,NPC2,PPIA,SIRPA,TYRO3,PRDX1,CAMK2B,DAG1,FGL…
AC\Very Slow\Typical\Rapid	0.0000	438	GO:0031344	GO:BP	regulation of cell projection organization	RGMA,NRXN1,AGRN,RTN4R,NRP1,PLXNB2,SEMA7A,AGT,APOE,FN1,PRNP,HRG,THY1,ICAM1,LGALS1,SPP1,KIT,HSPA5,PRKCSH,CD44,CDH2,EFNA1,MAG,PTPRG,OMG,L1CAM,SERPINF1,EFNB2,EPHA4,CDH4,B2M,RELN,CNTN2,LRP1,SPOCK1,CNTN1,CAMK2B,ENPP2,NTRK2,PTPRD,SEZ6,KIAA0319,FSTL4,NEGR1,MEGF8,RTN4RL2,KLK6,SLITRK1,SERPINI1,SEMA4B,CTSZ,ROBO1
AC\Very Slow\Typical\Rapid	0.0000	438	GO:1903510	GO:BP	mucopolysaccharide metabolic process	FMOD,B4GAT1,CSPG5,HEXA,DCN,VCAN,CD44,ITIH2,ITIH1,OGN,IDS,LUM,ITIH3,ITIH4,CSPG4,XYLT1,SPOCK2,BCAN,OMD,SPOCK3,BPNT2,LYVE1
AC\Very Slow\Typical\Rapid	0.0000	438	GO:0010646	GO:BP	regulation of cell communication	SEZ6L2,RGMA,NRXN1,CLSTN1,NBL1,FBLN1,SCG5,CACNA2D2,NCAM1,RTN4R,NRP1,PCDH17,VGF,GPR37,SEMA7A,LY6H,CSPG5,NPTXR,SOD1,F2,F10,AGT,A2M,C3,TIMP1,IGF2,COL1A1,APOA1,APOE,APOC3,FGA,FGB,FGG,LRG1,FN1,RBP4,AMBP,AHSG,TF,HPX,VTN,PDGFA,PRNP,HRG,THY1,APP,APOD,ICAM1,BCHE,CSF1R,DCN,CD55,CD14,SERPINF2,GSTP1,LGALS1,CSF1,PDGFRB,CTSH,SPP1,TXN,CHGA,KIT,CLU,HSPA5,FGFR1,SCG2,MIF,TIMP2,CD44,GOT1,IGFBP2,CDH2,EFNA1,FGFR2,FGFR…
AC\Very Slow\Typical\Rapid	0.0000	438	GO:0002697	GO:BP	regulation of immune effector process	CFB,C1S,SEMA7A,F2,A2M,C3,APOA1,APOA2,C1QA,C1QC,C9,RBP4,HPX,VTN,SERPING1,CFI,ICAM1,C2,PROS1,C8A,C8G,CD55,CFH,C4A,C4B,C7,KIT,CLU,LAMP1,C6,CD59,PVR,MASP1,B2M,FGL2,HAVCR2,CPB2,PGLYRP2,CADM1,CFHR2
AC\Very Slow\Typical\Rapid	0.0000	438	GO:0048869	GO:BP	cellular developmental process	RGMA,PSAP,NRXN3,NRXN1,AGRN,NBL1,FBLN1,EFNA3,NFASC,NCAM1,RTN4R,DNASE2,GFRA2,CHL1,TPP1,NRP1,PLXNB2,NCAM2,SLIT1,SEMA7A,CLN5,ATRN,CSPG5,SOD1,F2,AGT,A2M,C3,PENK,NPY,IGF2,COL1A1,APOA1,APOE,FGA,FGB,FGG,C1QA,C1QC,LRG1,FN1,TF,VTN,PROC,THY1,APP,APOD,ICAM1,BCHE,GSN,CSF1R,CTSL,CTSB,MMP2,COL4A2,SERPINF2,GSTP1,LGALS1,CSF1,PDGFRB,ALDOC,SPP1,KIT,CLU,HSPA5,LAMC1,FGFR1,COL6A1,VCAN,MIF,PRKCSH,TIMP2,CD44,GOT1,CDH2,V…
AC\Very Slow\Typical\Rapid	0.0000	438	GO:0023051	GO:BP	regulation of signaling	SEZ6L2,RGMA,NRXN1,CLSTN1,NBL1,FBLN1,SCG5,CACNA2D2,NCAM1,RTN4R,NRP1,PCDH17,VGF,GPR37,SEMA7A,LY6H,CSPG5,NPTXR,SOD1,F2,F10,AGT,A2M,C3,TIMP1,IGF2,COL1A1,APOA1,APOE,APOC3,FGA,FGB,FGG,LRG1,FN1,RBP4,AMBP,AHSG,TF,HPX,VTN,PDGFA,PRNP,HRG,THY1,APP,APOD,ICAM1,BCHE,CSF1R,DCN,CD55,CD14,SERPINF2,GSTP1,LGALS1,CSF1,PDGFRB,CTSH,SPP1,TXN,CHGA,KIT,CLU,HSPA5,FGFR1,SCG2,MIF,TIMP2,CD44,GOT1,IGFBP2,CDH2,EFNA1,FGFR2,FGFR…
AC\Very Slow\Typical\Rapid	0.0000	438	GO:0030030	GO:BP	cell projection organization	RGMA,NRXN3,NRXN1,AGRN,NBL1,EFNA3,NFASC,NCAM1,RTN4R,GFRA2,CHL1,NRP1,PLXNB2,NCAM2,SLIT1,SEMA7A,CSPG5,SOD1,AGT,NPY,APOA1,APOE,FN1,PDGFA,PRNP,HRG,THY1,APP,APOD,ICAM1,GSN,CSF1R,LGALS1,SPP1,KIT,HSPA5,PRKCSH,CD44,CDH2,EFNA1,MAG,FGFR2,PTPRG,PTPRZ1,OMG,LAMA2,L1CAM,GPC1,BSG,SERPINF1,EFNB2,EPHA5,EPHA4,CDH4,CDH13,ACTB,B2M,RELN,CNTN2,LRP1,SPOCK1,CNTN1,CAMK2B,TPBG,ALCAM,ENPP2,DAG1,NECTIN1,PTPRK,NPTX1,NTRK2,PTP…
AC\Very Slow\Typical\Rapid	0.0000	438	GO:0031589	GO:BP	cell-substrate adhesion	FBLN1,NRP1,ATRN,CSPG5,PLG,COL1A1,APOA1,FGA,FGB,FGG,FN1,VTN,HRG,THY1,APOD,LGALS1,CSF1,LAMC1,NID1,CD44,VCAM1,EFNA1,CALR,AXL,L1CAM,CDH13,TYRO3,LRP1,SPOCK1,NID2,DAG1,PTPRK,SPOCK2,MEGF9,FAT2,EPDR1,LYVE1
AC\Very Slow\Typical\Rapid	0.0000	438	GO:0061041	GO:BP	regulation of wound healing	F2,F10,PLG,F12,SERPINC1,A2M,KNG1,APOE,FGA,FGB,FGG,APOH,KLKB1,VTN,PROC,PDGFA,HRG,SERPING1,PROS1,SERPINF2,PRDX2,CADM4,CPB2
AC\Very Slow\Typical\Rapid	0.0000	438	GO:0002682	GO:BP	regulation of immune system process	HLA-C,NBL1,CFB,C1S,DNASE2,ICOSLG,SEMA7A,SOD1,F2,CFD,A2M,C3,IGF2,COL1A1,APOA1,APOE,APOA2,C1QA,C1QC,C9,RBP4,AMBP,ORM1,HPX,VTN,PRNP,HRG,THY1,APP,APOD,SERPING1,CFI,ICAM1,C2,PROS1,CSF1R,C8A,C8G,COL1A2,CD55,CFH,LGALS1,CSF1,CTSH,C4A,C4B,C7,KIT,CLU,LAMP1,ICAM2,C6,CD59,SELL,MIF,PVR,IGFBP2,VCAM1,ORM2,CALR,AXL,PRDX2,IL6ST,MASP1,CCN3,CTSC,MFAP4,ACTB,B2M,SIRPA,TYRO3,FGL2,ATP6AP1,CARTPT,ECM1,MOG,PTPRD,COLEC12,…
AC\Very Slow\Typical\Rapid	0.0000	438	GO:0007417	GO:BP	central nervous system development	SEZ6L2,NRXN1,RTN4R,TPP1,NRP1,PLXNB2,SLIT1,SEMA7A,CLN5,ATRN,F2,C3,NPY,C1QA,APP,APOD,GSN,CSF1R,GSTP1,CLU,HSPA5,VCAN,TIMP2,PAM,CDH2,MAG,FGFR2,CBLN1,PTPRG,PTPRZ1,AXL,IL6ST,BTD,SELENOP,APLP1,EPHA5,EPHA4,ACTB,B2M,RELN,BASP1,HSPG2,CNTN2,TYRO3,LRP1,SPOCK1,CNTN1,DAG1,NPTX1,NTRK2,MOG,SEZ6,CNTN4,DNER,NRCAM,KLK6,BCAN,SERPINI1,SDF4,TWSG1,ECRG4,ADGRL3,PCDH9,ADAM22,CNTNAP2,NDRG2,ROBO1
AC\Very Slow\Typical\Rapid	0.0000	438	GO:0007167	GO:BP	enzyme linked receptor protein signaling pathway	RGMA,NRXN1,FMOD,NBL1,EFNA3,GFRA2,NRP1,AGT,IGF2,COL1A1,LRG1,AHSG,TF,VTN,PDGFA,HRG,APOD,CSF1R,DCN,COL1A2,MMP2,COL4A2,CSF1,PDGFRB,KIT,HSPA5,FGFR1,GOT1,IGFBP2,EFNA1,FGFR2,FGFR3,IGFBP4,PTPRG,NPPC,IGFBP6,AXL,GPC1,IL6ST,CCN3,EFNB2,EPHA5,EPHA4,CDH13,ACTB,TGFBR3,TYRO3,LRP1,EFEMP1,FSTL1,PTPRK,ATP6AP1,NTRK2,PTPRD,KIAA0319,VASN,FSTL4,CSPG4,MEGF8,SULF2,CADM4,SORL1,HTRA1,NEO1,SORT1,TWSG1,MMRN2,DKK3,ROBO1
AC\Very Slow\Typical\Rapid	0.0000	438	GO:0120036	GO:BP	plasma membrane bounded cell projection organization	RGMA,NRXN3,NRXN1,AGRN,NBL1,EFNA3,NFASC,NCAM1,RTN4R,GFRA2,CHL1,NRP1,PLXNB2,NCAM2,SLIT1,SEMA7A,SOD1,AGT,NPY,APOA1,APOE,FN1,PRNP,HRG,THY1,APP,APOD,ICAM1,GSN,CSF1R,LGALS1,SPP1,KIT,HSPA5,PRKCSH,CD44,CDH2,EFNA1,MAG,FGFR2,PTPRG,PTPRZ1,OMG,LAMA2,L1CAM,GPC1,BSG,SERPINF1,EFNB2,EPHA5,EPHA4,CDH4,CDH13,ACTB,B2M,RELN,CNTN2,LRP1,SPOCK1,CNTN1,CAMK2B,TPBG,ALCAM,ENPP2,DAG1,NECTIN1,PTPRK,NPTX1,NTRK2,PTPRD,SEZ6,KIAA…
AC\Very Slow\Typical\Rapid	0.0000	438	GO:0031638	GO:BP	zymogen activation	CLEC3B,HP,HPR,F12,FGA,FGB,FGG,APOH,KLKB1,CTSL,SERPINF2,CTSH,PRSS3,CPB2,C1RL,CTSZ
AC\Very Slow\Typical\Rapid	0.0000	438	GO:1901136	GO:BP	carbohydrate derivative catabolic process	FMOD,AGRN,CSPG5,CST3,FUCA1,HEXA,DCN,CTSL,VCAN,CD44,GM2A,OGN,IDS,MAN1A1,GPC1,CHI3L1,LUM,HSPG2,CTBS,CHI3L2,CSPG4,BCAN,PGLYRP2,OMD,FUCA2,GDA,LYVE1
AC\Very Slow\Typical\Rapid	0.0000	438	GO:0032102	GO:BP	negative regulation of response to external stimulus	RGMA,NRXN1,NBL1,RTN4R,NRP1,SEMA7A,SOD1,F2,F10,PLG,F12,A2M,KNG1,APOA1,APOE,FGA,FGB,FGG,APOH,KLKB1,VTN,PROC,PDGFA,HRG,SERPING1,PROS1,SERPINF2,GSTP1,SPP1,MIF,PRDX2,SERPINF1,CCN3,EPHA4,SIRPA,TYRO3,FGL2,CARTPT,KIAA0319,CD163,HAVCR2,SMPDL3B,HTRA1,CPB2,C1QTNF3,SEMA4B,NENF,ROBO1
AC\Very Slow\Typical\Rapid	0.0000	438	GO:0048514	GO:BP	blood vessel morphogenesis	NRXN3,NRXN1,EFNA3,PKM,NRP1,ANGPTL7,ADGRB2,AGT,C3,APOE,APOH,LRG1,FN1,PDGFA,HRG,THY1,APOD,DCN,MMP2,COL4A2,SERPINF2,SPARC,PDGFRB,CTSH,SCG2,CDH2,EFNA1,FGFR2,BSG,CHI3L1,SERPINF1,COL18A1,PRCP,MCAM,CCN3,EFNB2,CDH13,YWHAZ,HSPG2,TGFBR3,LRP1,ENPP2,DAG1,TGFBI,ECM1,NTRK2,CSPG4,NRCAM,MYDGF,MMRN2,ERAP1,ADAMTS1,ROBO1
AC\Very Slow\Typical\Rapid	0.0000	438	GO:2000026	GO:BP	regulation of multicellular organismal development	RGMA,NRXN1,CLSTN1,AGRN,EFNA3,PKM,RTN4R,NRP1,PLXNB2,ANGPTL7,ADGRB2,SLIT1,SEMA7A,SOD1,F2,AGT,C3,C1QC,APOH,LRG1,FN1,RBP4,AHSG,PROC,HRG,THY1,DCN,CTSL,COL4A2,SPARC,CSF1,CTSH,SPP1,KIT,EFNA1,MAG,FGFR2,CBLN1,PTPRZ1,OMG,LAMA2,AXL,L1CAM,PRDX2,CHI3L1,SERPINF1,IL6ST,CTSC,EPHA4,CDH4,B2M,RELN,BASP1,HSPG2,TGFBR3,LRP1,EFEMP1,CAMK2B,TPBG,ENPP2,DAG1,FGL2,ATP6AP1,CARTPT,ECM1,NTRK2,PTPRD,KIAA0319,FSTL4,PI16,MEGF8,SO…
AC\Very Slow\Typical\Rapid	0.0000	438	GO:0051960	GO:BP	regulation of nervous system development	RGMA,NRXN1,CLSTN1,AGRN,RTN4R,NRP1,PLXNB2,SLIT1,SEMA7A,F2,FN1,THY1,SPP1,KIT,MAG,CBLN1,PTPRZ1,OMG,L1CAM,SERPINF1,IL6ST,CTSC,EPHA4,CDH4,B2M,RELN,LRP1,CAMK2B,TPBG,DAG1,NTRK2,PTPRD,KIAA0319,FSTL4,MEGF8,SORL1,SLITRK1,CLSTN3,SEMA4B,LRRC4B,ROBO1
AC\Very Slow\Typical\Rapid	0.0000	438	GO:0006954	GO:BP	inflammatory response	SERPINA1,SAA4,SEMA7A,ATRN,SOD1,F2,HP,HPR,F12,SERPINC1,SERPINA3,AGT,C3,TIMP1,KNG1,APOA1,APOE,APOA2,FN1,ORM1,AHSG,KLKB1,PROC,APP,APOD,ICAM1,CSF1R,CD14,SERPINF2,GSTP1,CSF1,C4A,C4B,SPP1,KIT,SCG2,MIF,CD44,VCAM1,ORM2,IGFBP4,AXL,PRDX2,CHI3L1,SERPINF1,IL6ST,PRCP,CCN3,CTSC,LYZ,TMSB4X,SIRPA,HSPG2,TYRO3,ITIH4,ECM1,CD163,PLD3,HAVCR2,SMPDL3B,PGLYRP2,PARK7,C1QTNF3
AC\Very Slow\Typical\Rapid	0.0000	438	GO:0010977	GO:BP	negative regulation of neuron projection development	RGMA,RTN4R,NRP1,SEMA7A,APOE,THY1,LGALS1,SPP1,PRKCSH,EFNA1,MAG,PTPRG,OMG,EFNB2,EPHA4,B2M,LRP1,SPOCK1,KIAA0319,FSTL4,RTN4RL2,SEMA4B,CTSZ
AC\Very Slow\Typical\Rapid	0.0000	438	GO:0051240	GO:BP	positive regulation of multicellular organismal process	NRXN1,CLSTN1,AGRN,PKM,NRP1,PLXNB2,SEMA7A,SOD1,F2,PLG,F12,AGT,C3,PENK,IGF2,COL1A1,APOE,APOA2,FGA,FGB,FGG,APOH,LRG1,FN1,ORM1,HRG,GAPDH,APP,ICAM1,CSF1R,CD55,CD14,SERPINF2,CSF1,CTSH,CHGA,KIT,CLU,MIF,ORM2,MAG,FGFR2,PPIB,CBLN1,PTPRZ1,AXL,L1CAM,PRDX2,BSG,CHI3L1,SERPINF1,IL6ST,LUM,EFNB2,EPHA4,CDH4,B2M,RELN,BASP1,TGFBR3,LRP1,CAMK2B,TPBG,DAG1,ATP6AP1,CARTPT,ECM1,NTRK2,PTPRD,MEGF8,SULF2,HAVCR2,SORL1,MYDGF,C…
AC\Very Slow\Typical\Rapid	0.0000	438	GO:0030154	GO:BP	cell differentiation	RGMA,PSAP,NRXN3,NRXN1,AGRN,NBL1,FBLN1,EFNA3,NFASC,NCAM1,RTN4R,DNASE2,GFRA2,CHL1,TPP1,NRP1,PLXNB2,NCAM2,SLIT1,SEMA7A,CLN5,ATRN,CSPG5,SOD1,F2,AGT,A2M,C3,PENK,NPY,IGF2,COL1A1,APOA1,APOE,FGA,FGB,FGG,C1QA,C1QC,LRG1,FN1,TF,VTN,PROC,THY1,APP,APOD,ICAM1,BCHE,GSN,CSF1R,CTSL,CTSB,MMP2,COL4A2,SERPINF2,GSTP1,LGALS1,CSF1,PDGFRB,ALDOC,SPP1,KIT,CLU,HSPA5,LAMC1,FGFR1,COL6A1,VCAN,PRKCSH,TIMP2,GOT1,CDH2,VCAM1,EFNA…
AC\Very Slow\Typical\Rapid	0.0000	438	GO:0001568	GO:BP	blood vessel development	NRXN3,NRXN1,EFNA3,PKM,NRP1,ANGPTL7,ADGRB2,AGT,C3,COL1A1,APOE,APOH,LRG1,FN1,PDGFA,HRG,THY1,APOD,DCN,COL1A2,MMP2,COL4A2,SERPINF2,SPARC,PDGFRB,CTSH,SCG2,CDH2,EFNA1,FGFR2,BSG,CHI3L1,SERPINF1,COL18A1,PRCP,MCAM,CCN3,EFNB2,CDH13,YWHAZ,HSPG2,TGFBR3,LRP1,ENPP2,DAG1,TGFBI,ECM1,NTRK2,CSPG4,MEGF8,NRCAM,MYDGF,MMRN2,ERAP1,ADAMTS1,ROBO1
AC\Very Slow\Typical\Rapid	0.0000	438	GO:0050770	GO:BP	regulation of axonogenesis	RGMA,RTN4R,NRP1,PLXNB2,SEMA7A,FN1,THY1,SPP1,CDH2,EFNA1,MAG,OMG,L1CAM,EPHA4,CDH4,CNTN2,LRP1,NTRK2,KIAA0319,FSTL4,MEGF8,SLITRK1,SEMA4B,ROBO1
AC\Very Slow\Typical\Rapid	0.0000	438	GO:0043408	GO:BP	regulation of MAPK cascade	NRXN1,FBLN1,NRP1,GPR37,SEMA7A,SOD1,AGT,IGF2,APOE,FGA,FGB,FGG,FN1,AMBP,TF,PDGFA,APP,ICAM1,CSF1R,SERPINF2,GSTP1,PDGFRB,KIT,FGFR1,MIF,TIMP2,CD44,CDH2,EFNA1,FGFR2,FGFR3,IGFBP4,IGFBP6,PEBP1,PRDX2,CHI3L1,EPHA4,PPIA,YWHAZ,SIRPA,PRDX1,LRP1,TPBG,DAG1,ATP6AP1,NTRK2,CSPG4,HAVCR2,SORL1,MYDGF,NENF,NDRG2,ROBO1
AC\Very Slow\Typical\Rapid	0.0000	438	GO:0031345	GO:BP	negative regulation of cell projection organization	RGMA,NRXN1,RTN4R,NRP1,SEMA7A,APOE,PRNP,HRG,THY1,LGALS1,SPP1,PRKCSH,EFNA1,MAG,PTPRG,OMG,EFNB2,EPHA4,B2M,LRP1,SPOCK1,KIAA0319,FSTL4,RTN4RL2,SEMA4B,CTSZ
AC\Very Slow\Typical\Rapid	0.0000	438	GO:0009966	GO:BP	regulation of signal transduction	SEZ6L2,RGMA,NRXN1,NBL1,FBLN1,NCAM1,RTN4R,NRP1,GPR37,SEMA7A,LY6H,NPTXR,SOD1,F2,F10,AGT,A2M,C3,TIMP1,IGF2,COL1A1,APOA1,APOE,APOC3,FGA,FGB,FGG,LRG1,FN1,AMBP,AHSG,TF,HPX,VTN,PDGFA,PRNP,HRG,THY1,APP,APOD,ICAM1,CSF1R,DCN,CD55,CD14,SERPINF2,GSTP1,LGALS1,CSF1,PDGFRB,CTSH,TXN,CHGA,KIT,CLU,HSPA5,FGFR1,SCG2,MIF,TIMP2,CD44,GOT1,IGFBP2,CDH2,EFNA1,FGFR2,FGFR3,IGFBP4,CBLN1,NPPC,IGFBP6,CALR,PEBP1,PDIA3,AXL,PRDX2…
AC\Very Slow\Typical\Rapid	0.0000	438	GO:0001525	GO:BP	angiogenesis	NRXN3,NRXN1,EFNA3,PKM,NRP1,ANGPTL7,ADGRB2,AGT,C3,APOH,LRG1,FN1,PDGFA,HRG,THY1,APOD,DCN,MMP2,COL4A2,SPARC,PDGFRB,CTSH,SCG2,EFNA1,FGFR2,BSG,CHI3L1,SERPINF1,COL18A1,PRCP,MCAM,CCN3,EFNB2,CDH13,YWHAZ,HSPG2,TGFBR3,ENPP2,DAG1,TGFBI,ECM1,CSPG4,NRCAM,MYDGF,MMRN2,ERAP1,ADAMTS1,ROBO1
AC\Very Slow\Typical\Rapid	0.0000	438	GO:0001944	GO:BP	vasculature development	NRXN3,NRXN1,EFNA3,PKM,NRP1,ANGPTL7,ADGRB2,AGT,C3,COL1A1,APOE,APOH,LRG1,FN1,PDGFA,HRG,THY1,APOD,DCN,COL1A2,MMP2,COL4A2,SERPINF2,SPARC,PDGFRB,CTSH,KIT,SCG2,CDH2,EFNA1,FGFR2,BSG,CHI3L1,SERPINF1,COL18A1,PRCP,MCAM,CCN3,EFNB2,CDH13,YWHAZ,HSPG2,TGFBR3,LRP1,ENPP2,DAG1,TGFBI,ECM1,NTRK2,CSPG4,MEGF8,NRCAM,MYDGF,MMRN2,ERAP1,ADAMTS1,ROBO1
AC\Very Slow\Typical\Rapid	0.0000	438	GO:0010647	GO:BP	positive regulation of cell communication	NRXN1,CLSTN1,RTN4R,NRP1,GPR37,SEMA7A,SOD1,F2,F10,AGT,C3,IGF2,COL1A1,APOA1,APOE,FGA,FGB,FGG,LRG1,FN1,RBP4,TF,HPX,VTN,PDGFA,PRNP,APP,ICAM1,CSF1R,DCN,CD14,SERPINF2,LGALS1,CSF1,PDGFRB,CTSH,SPP1,TXN,CHGA,KIT,FGFR1,MIF,TIMP2,CD44,GOT1,CDH2,EFNA1,FGFR2,FGFR3,IGFBP4,NPPC,LAMA2,IGFBP6,CALR,PDIA3,AXL,PRDX2,CHI3L1,IL6ST,CCN3,CTSC,EPHA4,CDH13,PPIA,RELN,CNTN2,TGFBR3,LRP1,TPBG,ATP6AP1,CARTPT,ECM1,NTRK2,KIAA031…
AC\Very Slow\Typical\Rapid	0.0000	438	GO:0050790	GO:BP	regulation of catalytic activity	SERPINA1,RGMA,PSAP,NRXN1,AGRN,FBLN1,EFNA3,SCG5,RTN4R,APOC1,NRP1,PLXNB2,SOD1,F2,HP,SERPINC1,SERPINA3,AGT,A2M,C3,TIMP1,CST3,KNG1,IGF2,APOA1,APOE,APOA2,APOC3,APOH,FN1,AMBP,AHSG,TF,VTN,PDGFA,PRNP,HRG,THY1,GAPDH,APP,SERPINA5,SERPING1,ICAM1,SERPINA7,SERPIND1,GSN,APOA4,DBI,PROS1,CSF1R,CTSD,CTSB,SERPINA6,SERPINF2,GSTP1,CSF1,PDGFRB,CTSH,C4A,C4B,TXN,KIT,CLU,FGFR1,COL6A3,HSP90B1,TIMP2,CD44,GM2A,ITIH2,ITIH1,…
AC\Very Slow\Typical\Rapid	0.0000	438	GO:0023056	GO:BP	positive regulation of signaling	NRXN1,CLSTN1,RTN4R,NRP1,GPR37,SEMA7A,SOD1,F2,F10,AGT,C3,IGF2,COL1A1,APOA1,APOE,FGA,FGB,FGG,LRG1,FN1,RBP4,TF,HPX,VTN,PDGFA,PRNP,APP,ICAM1,CSF1R,DCN,CD14,SERPINF2,LGALS1,CSF1,PDGFRB,CTSH,SPP1,TXN,CHGA,KIT,FGFR1,MIF,TIMP2,CD44,GOT1,CDH2,EFNA1,FGFR2,FGFR3,IGFBP4,NPPC,LAMA2,IGFBP6,CALR,PDIA3,AXL,PRDX2,CHI3L1,IL6ST,CCN3,CTSC,EPHA4,CDH13,PPIA,RELN,CNTN2,TGFBR3,LRP1,TPBG,ATP6AP1,CARTPT,ECM1,NTRK2,KIAA031…
AC\Very Slow\Typical\Rapid	0.0000	438	GO:0022603	GO:BP	regulation of anatomical structure morphogenesis	RGMA,FBLN1,EFNA3,PKM,RTN4R,NRP1,PLXNB2,ADGRB2,SEMA7A,CSPG5,F2,AGT,C3,CST3,APOA1,FGA,FGB,FGG,APOH,LRG1,FN1,ALDOA,PDGFA,HRG,THY1,ICAM1,CSF1R,DCN,COL4A2,SPARC,CSF1,CTSH,SPP1,KIT,CD44,CDH2,EFNA1,MAG,FGFR2,OMG,CALR,L1CAM,CHI3L1,SERPINF1,EPHA4,CDH4,RELN,HSPG2,CNTN2,LRP1,CAMK2B,ENPP2,DAG1,ECM1,NTRK2,PTPRD,KIAA0319,FSTL4,MEGF8,MYDGF,SLITRK1,SEMA4B,ERAP1,ADAMTS1,ROBO1
AC\Very Slow\Typical\Rapid	0.0000	438	GO:0048523	GO:BP	negative regulation of cellular process	SERPINA1,RGMA,NRXN1,NBL1,FBLN1,FAM3C,RTN4R,APOC1,QSOX1,GFRA2,NRP1,PCDH17,PLXNB2,GPR37,SLIT1,SEMA7A,CREG1,SOD1,F2,HP,PLG,SERPINC1,SERPINA3,AGT,A2M,C3,TIMP1,CST3,KNG1,IGF2,COL1A1,APOA1,APOE,APOA2,APOC3,FGA,FGB,FGG,C1QC,APOH,RBP4,AMBP,AHSG,VTN,PROC,PDGFA,PRNP,HRG,THY1,GAPDH,APP,APOD,SERPINA5,SERPING1,ICAM1,SERPINA7,SERPIND1,BCHE,GSN,APOA4,DBI,PROS1,CSF1R,DCN,SERPINA6,CD14,SERPINF2,GSTP1,LGALS1,SPARC…
AC\Very Slow\Typical\Rapid	0.0000	438	GO:0007166	GO:BP	cell surface receptor signaling pathway	RGMA,HLA-C,NRXN1,FMOD,NBL1,EFNA3,CDH6,NCAM1,RTN4R,GFRA2,NRP1,PLXNB2,ADGRB2,SUSD5,ICOSLG,SEMA7A,ADGRL1,SOD1,F2,CFD,AGT,C3,TIMP1,IGF2,COL1A1,APOA1,APOE,FGA,FGB,FGG,LRG1,FN1,AHSG,TF,HPX,VTN,PDGFA,PRNP,HRG,THY1,APP,APOD,ICAM1,CSF1R,DCN,COL1A2,CD55,MMP2,CD14,COL4A2,GSTP1,CSF1,PDGFRB,TXN,KIT,HSPA5,FGFR1,SCG2,ICAM2,CD59,MIF,HSP90B1,CD44,CPE,GOT1,IGFBP2,CDH2,VCAM1,EFNA1,FGFR2,FGFR3,IGFBP4,CBLN1,PTPRG,PTP…
AC\Very Slow\Typical\Rapid	0.0000	438	GO:0060284	GO:BP	regulation of cell development	RGMA,FBLN1,RTN4R,NRP1,PLXNB2,SEMA7A,CSPG5,F2,APOA1,FGA,FGB,FGG,FN1,PROC,THY1,SPP1,KIT,MAG,PTPRZ1,OMG,NPPC,CALR,L1CAM,SERPINF1,IL6ST,EPHA4,CDH4,B2M,RELN,LRP1,CAMK2B,DAG1,ATP6AP1,NTRK2,PTPRD,KIAA0319,FSTL4,MEGF8,SORL1,SLITRK1,SEMA4B,ROBO1
AC\Very Slow\Typical\Rapid	0.0000	438	GO:0098542	GO:BP	defense response to other organism	HLA-C,CFB,C1S,NCAM1,RNASET2,APOL1,VGF,F2,HP,CFD,F12,A2M,C3,APOE,FGA,FGB,C1QA,C1QC,C9,TF,HPX,HRG,GAPDH,APP,SERPING1,CFI,ICAM1,GSN,C2,APOA4,CSF1R,C8A,C8G,CD55,CD14,CFH,CSF1,C4A,C4B,RNASE2,C7,CHGA,CLU,LAMP1,ICAM2,C6,MIF,PVR,CD44,VCAM1,MRC1,AXL,MASP1,MFAP4,LYZ,B2M,SIRPA,TYRO3,PRDX1,CAMK2B,FGL2,COLEC12,HAVCR2,SMPDL3B,HTRA1,RNASE6,PGLYRP2,CADM1,ERAP1,C1RL,CFHR2
AC\Very Slow\Typical\Rapid	0.0000	438	GO:0008038	GO:BP	neuron recognition	NRP1,NCAM2,APP,BSG,EPHA4,YWHAZ,CNTN2,OPCML,MEGF8,CNTN4,NRCAM,NTM,CNTNAP2,ROBO1
AC\Very Slow\Typical\Rapid	0.0000	438	GO:0048519	GO:BP	negative regulation of biological process	SERPINA1,RGMA,NRXN1,NBL1,FBLN1,EFNA3,FAM3C,RTN4R,APOC1,QSOX1,GFRA2,NRP1,PCDH17,PLXNB2,GPR37,ANGPTL7,ADGRB2,SLIT1,SEMA7A,CREG1,SOD1,F2,HP,F10,PLG,F12,SERPINC1,SERPINA3,AGT,A2M,C3,TIMP1,CST3,KNG1,IGF2,COL1A1,APOA1,APOE,APOA2,APOC3,FGA,FGB,FGG,C1QC,APOH,FN1,RBP4,AMBP,ORM1,AHSG,KLKB1,VTN,PROC,PDGFA,PRNP,HRG,THY1,GAPDH,APP,APOD,SERPINA5,SERPING1,ICAM1,SERPINA7,SERPIND1,BCHE,GSN,APOA4,DBI,PROS1,CSF1R,D…
AC\Very Slow\Typical\Rapid	0.0000	438	GO:0044092	GO:BP	negative regulation of molecular function	SERPINA1,RGMA,SCG5,APOC1,LY6H,HP,SERPINC1,SERPINA3,AGT,A2M,C3,TIMP1,CST3,KNG1,APOA1,APOE,APOA2,APOC3,AMBP,AHSG,VTN,PRNP,HRG,THY1,GAPDH,APP,SERPINA5,SERPING1,SERPINA7,SERPIND1,PROS1,SERPINA6,SERPINF2,GSTP1,C4A,C4B,COL6A3,TIMP2,CD44,ITIH2,ITIH1,PZP,SERPINA4,PEBP1,PRDX2,SERPINF1,ACTB,B2M,TMSB4X,PPIA,ITIH3,APLP2,LRP1,SPOCK1,ITIH4,ECM1,PI16,HAVCR2,SPOCK2,SORL1,PTPRN2,PIK3IP1,PARK7,SORT1,SERPINI1,SPOCK…
AC\Very Slow\Typical\Rapid	0.0000	438	GO:0010033	GO:BP	response to organic substance	RGMA,HLA-C,NRXN1,FMOD,AGRN,NBL1,CLEC3B,PKM,NCAM1,TPP1,NRP1,VGF,LY6H,SOD1,F12,AGT,TIMP1,PENK,IGF2,COL1A1,APOA1,APOE,APOA2,FGB,FGG,LRG1,FN1,RBP4,AHSG,HPX,VTN,PRNP,HRG,GAPDH,APP,ICAM1,BCHE,GSN,APOA4,CSF1R,DCN,CTSL,CTSB,COL1A2,CD55,SLC3A2,MMP2,CD14,COL4A2,SERPINF2,GSTP1,LGALS1,SPARC,CSF1,PDGFRB,CTSH,C4B,SPP1,KIT,CLU,HSPA5,FGFR1,COL6A1,MIF,HSP90B1,TIMP2,CD44,GOT1,IGFBP2,PAM,VCAM1,FGFR2,GPX3,FGFR3,MRC1…
AC\Very Slow\Typical\Rapid	0.0000	438	GO:0044403	GO:BP	biological process involved in symbiotic interaction	FBLN1,NCAM1,NRP1,APOL1,F2,PLG,APOE,FN1,HRG,GAPDH,ICAM1,GSN,CSF1R,CTSL,CTSB,CD55,LGALS1,LAMP1,PVR,MRC1,PPIB,AXL,BSG,EFNB2,B2M,PPIA,TYRO3,DAG1,NECTIN1,MOG,PGLYRP2,FUCA2,CFHR2
AC\Very Slow\Typical\Rapid	0.0000	438	GO:0007154	GO:BP	cell communication	SEZ6L2,CHGB,RGMA,PSAP,NRXN3,HLA-C,NRXN1,FMOD,CLSTN1,AGRN,NBL1,FBLN1,EFNA3,SCG5,CACNA2D2,FAM3C,CDH6,NFASC,NCAM1,RTN4R,APOC1,GFRA2,CHL1,TPP1,NRP1,PCDH17,PLXNB2,VGF,GPR37,ADGRB2,SUSD5,ICOSLG,SEMA7A,LY6H,ADGRL1,CSPG5,NPTXR,SOD1,F2,F10,CFD,AGT,A2M,C3,TIMP1,KNG1,PENK,NPY,IGF2,COL1A1,APOA1,APOE,APOC3,FGA,FGB,FGG,C1QA,LRG1,FN1,RBP4,AMBP,AHSG,TTR,TF,HPX,VTN,PDGFA,PRNP,HRG,THY1,APP,APOD,ICAM1,BCHE,GSN,CSF1…
AC\Very Slow\Typical\Rapid	0.0000	438	GO:0045087	GO:BP	innate immune response	HLA-C,CFB,C1S,NCAM1,RNASET2,APOL1,CFD,F12,A2M,C3,APOE,FGA,FGB,C1QA,C1QC,C9,HPX,GAPDH,APP,SERPING1,CFI,ICAM1,GSN,C2,APOA4,CSF1R,C8A,C8G,CD55,CD14,CFH,CSF1,C4A,C4B,RNASE2,C7,CHGA,CLU,LAMP1,ICAM2,C6,MIF,PVR,CD44,VCAM1,MRC1,AXL,MASP1,MFAP4,B2M,SIRPA,TYRO3,PRDX1,CAMK2B,COLEC12,HAVCR2,SMPDL3B,RNASE6,PGLYRP2,CADM1,ERAP1,C1RL
AC\Very Slow\Typical\Rapid	0.0000	438	GO:0051248	GO:BP	negative regulation of protein metabolic process	SERPINA1,FBLN1,GFRA2,F2,F10,F12,SERPINC1,SERPINA3,AGT,A2M,C3,TIMP1,CST3,KNG1,APOE,AMBP,AHSG,KLKB1,VTN,PRNP,HRG,THY1,GAPDH,APP,APOD,SERPINA5,SERPING1,SERPINA7,SERPIND1,DBI,PROS1,SERPINA6,SERPINF2,GSTP1,C4A,C4B,CLU,COL6A3,TIMP2,CD44,ITIH2,ITIH1,PZP,EFNA1,CALR,SERPINA4,PEBP1,SERPINF1,EPHA4,PPIA,SIRPA,ITIH3,APLP2,LRP1,SPOCK1,ITIH4,ECM1,NTRK2,PI16,CADM4,SPOCK2,SORL1,CPB2,PARK7,SERPINI1,SPOCK3,CTSZ,FET…
AC\Very Slow\Typical\Rapid	0.0000	438	GO:0035239	GO:BP	tube morphogenesis	RGMA,NRXN3,NRXN1,EFNA3,PKM,NRP1,PLXNB2,ANGPTL7,ADGRB2,AGT,C3,APOE,APOH,LRG1,FN1,PDGFA,HRG,THY1,APOD,CSF1R,DCN,MMP2,COL4A2,SERPINF2,SPARC,CSF1,PDGFRB,CTSH,SCG2,CDH2,EFNA1,FGFR2,BSG,CHI3L1,SERPINF1,COL18A1,PRCP,MCAM,CCN3,EFNB2,EPHA4,CDH13,YWHAZ,HSPG2,TGFBR3,LRP1,ENPP2,DAG1,TGFBI,ECM1,NTRK2,CSPG4,MEGF8,NRCAM,MYDGF,MMRN2,ERAP1,CTSZ,ADAMTS1,ROBO1
AC\Very Slow\Typical\Rapid	0.0000	438	GO:0009967	GO:BP	positive regulation of signal transduction	NRXN1,RTN4R,NRP1,GPR37,SEMA7A,SOD1,F2,F10,AGT,C3,IGF2,COL1A1,APOA1,APOE,FGA,FGB,FGG,LRG1,FN1,TF,HPX,VTN,PDGFA,APP,ICAM1,CSF1R,DCN,CD14,SERPINF2,LGALS1,CSF1,PDGFRB,CTSH,TXN,CHGA,KIT,FGFR1,MIF,TIMP2,CD44,GOT1,CDH2,EFNA1,FGFR2,FGFR3,IGFBP4,NPPC,IGFBP6,CALR,PDIA3,AXL,PRDX2,CHI3L1,IL6ST,CCN3,CTSC,EPHA4,CDH13,PPIA,RELN,CNTN2,TGFBR3,LRP1,TPBG,ATP6AP1,ECM1,NTRK2,KIAA0319,CSPG4,SULF2,SHISA5,TSPAN14,HAVCR2…
AC\Very Slow\Typical\Rapid	0.0000	438	GO:0023052	GO:BP	signaling	SEZ6L2,CHGB,RGMA,PSAP,NRXN3,HLA-C,NRXN1,FMOD,CLSTN1,AGRN,NBL1,FBLN1,EFNA3,SCG5,CACNA2D2,FAM3C,CDH6,NFASC,NCAM1,RTN4R,APOC1,GFRA2,CHL1,TPP1,NRP1,PCDH17,PLXNB2,VGF,GPR37,ADGRB2,SUSD5,ICOSLG,SEMA7A,LY6H,ADGRL1,CSPG5,NPTXR,SOD1,F2,F10,CFD,AGT,A2M,C3,TIMP1,KNG1,PENK,NPY,IGF2,COL1A1,APOA1,APOE,APOC3,FGA,FGB,FGG,C1QA,LRG1,FN1,RBP4,AMBP,AHSG,TTR,TF,HPX,VTN,PDGFA,PRNP,HRG,THY1,APP,APOD,ICAM1,BCHE,GSN,CSF1…
AC\Very Slow\Typical\Rapid	0.0000	438	GO:0043410	GO:BP	positive regulation of MAPK cascade	NRXN1,NRP1,GPR37,SEMA7A,SOD1,AGT,IGF2,APOE,FGA,FGB,FGG,TF,PDGFA,APP,ICAM1,CSF1R,SERPINF2,PDGFRB,KIT,FGFR1,MIF,TIMP2,CD44,CDH2,EFNA1,FGFR2,FGFR3,IGFBP4,IGFBP6,PRDX2,CHI3L1,EPHA4,PPIA,LRP1,TPBG,ATP6AP1,NTRK2,CSPG4,HAVCR2,MYDGF,NENF,ROBO1
AC\Very Slow\Typical\Rapid	0.0000	438	GO:0050789	GO:BP	regulation of biological process	SERPINA1,PDE4DIP,SEZ6L2,CHGB,RGMA,PSAP,NRXN3,HLA-C,NRXN1,FMOD,CLSTN1,AGRN,NBL1,FBLN1,EFNA3,CFB,C1S,SCG5,CACNA2D2,FAM3C,CDH6,CLEC3B,PKM,NCAM1,RTN4R,APOC1,DNASE2,QSOX1,GFRA2,CHL1,TPP1,NRP1,PCDH17,PLXNB2,VGF,GPR37,ANGPTL7,ADGRB2,SUSD5,SLIT1,ICOSLG,SEMA7A,CREG1,ATRN,LY6H,ADGRL1,CSPG5,NPTXR,SOD1,F2,HP,HPR,F10,CFD,PLG,F12,SERPINC1,SERPINA3,AGT,A2M,C3,TIMP1,CST3,KNG1,PENK,NPY,IGF2,COL1A1,APOA1,APOE,APOA…
AC\Very Slow\Typical\Rapid	0.0000	438	GO:0032268	GO:BP	regulation of cellular protein metabolic process	SERPINA1,RGMA,NRXN1,FBLN1,EFNA3,CLEC3B,PKM,GFRA2,NRP1,PLXNB2,SEMA7A,SOD1,F2,F12,SERPINC1,SERPINA3,AGT,A2M,C3,TIMP1,CST3,KNG1,IGF2,APOA1,APOE,FN1,AMBP,AHSG,TF,HPX,KLKB1,VTN,PDGFA,PRNP,HRG,THY1,GAPDH,APP,SERPINA5,SERPING1,ICAM1,SERPINA7,SERPIND1,GSN,DBI,PROS1,CSF1R,CTSD,SERPINA6,SERPINF2,GSTP1,CSF1,PDGFRB,CTSH,C4A,C4B,TXN,KIT,CLU,HSPA5,FGFR1,COL6A3,MIF,HSP90B1,TIMP2,CD44,ITIH2,ITIH1,PZP,EFNA1,FGFR3…
AC\Very Slow\Typical\Rapid	0.0000	438	GO:0050776	GO:BP	regulation of immune response	HLA-C,CFB,C1S,DNASE2,ICOSLG,F2,CFD,A2M,C3,COL1A1,APOE,C1QA,C1QC,C9,AMBP,HPX,VTN,PRNP,HRG,THY1,SERPING1,CFI,ICAM1,C2,PROS1,C8A,C8G,COL1A2,CD55,CFH,CTSH,C4A,C4B,C7,KIT,CLU,LAMP1,ICAM2,C6,CD59,SELL,PVR,VCAM1,IL6ST,MASP1,MFAP4,ACTB,B2M,TYRO3,FGL2,ECM1,MOG,PTPRD,COLEC12,CD163,HAVCR2,HTRA1,CPB2,PGLYRP2,PARK7,CADM1,NPDC1,ERAP1,C1RL,SLC39A10,CFHR2
AC\Very Slow\Typical\Rapid	0.0000	438	GO:0048518	GO:BP	positive regulation of biological process	PDE4DIP,RGMA,NRXN1,CLSTN1,AGRN,NBL1,FBLN1,EFNA3,CFB,C1S,CLEC3B,PKM,RTN4R,APOC1,NRP1,PLXNB2,GPR37,ICOSLG,SEMA7A,ADGRL1,CSPG5,SOD1,F2,HP,HPR,F10,CFD,PLG,F12,AGT,A2M,C3,TIMP1,KNG1,PENK,NPY,IGF2,COL1A1,APOA1,APOE,APOA2,FGA,FGB,FGG,C1QA,C1QC,C9,APOH,LRG1,FN1,RBP4,ORM1,AHSG,TF,HPX,KLKB1,VTN,PROC,PDGFA,PRNP,HRG,THY1,GAPDH,APP,SERPING1,CFI,ICAM1,GSN,C2,APOA4,DBI,PROS1,CSF1R,CTSD,C8A,C8G,DCN,CD55,MMP2,CD1…
AC\Very Slow\Typical\Rapid	0.0000	438	GO:0050807	GO:BP	regulation of synapse organization	NRXN1,CLSTN1,AGRN,SLIT1,ADGRL1,APOE,PRNP,APP,SPARC,CDH2,EFNA1,CBLN1,EPHA4,CDH8,YWHAZ,RELN,CAMK2B,TPBG,DAG1,NECTIN1,NTRK2,PTPRD,SLITRK1,CLSTN3,LRRC4B
AC\Very Slow\Typical\Rapid	0.0000	438	GO:0007157	GO:BP	heterophilic cell-cell adhesion via plasma membrane cell adhesion molecules	NRXN1,ADGRL1,ICAM1,PVR,CDH2,VCAM1,CBLN1,CDH4,ALCAM,NECTIN1,PTPRD,CADM3,CADM1
AC\Very Slow\Typical\Rapid	0.0000	438	GO:0040012	GO:BP	regulation of locomotion	NBL1,FBLN1,NRP1,PLXNB2,SEMA7A,F10,AGT,TIMP1,COL1A1,APOE,APOH,FN1,TF,VTN,PDGFA,HRG,THY1,APP,APOD,ICAM1,CSF1R,DCN,GSTP1,SPARC,CSF1,PDGFRB,CTSH,KIT,HSPA5,FGFR1,SCG2,MIF,EFNA1,PTPRG,LAMA2,CALR,BSG,SERPINF1,PRCP,MCAM,CCN3,EFNB2,EPHA4,CDH13,SST,TMSB4X,TMSB10,RELN,LRP1,CAMK2B,TPBG,ENPP2,DAG1,PTPRK,ECM1,MEGF8,CADM4,SPOCK2,SORL1,SPOCK3,MMRN2,SEMA4B,ADAMTS1,ROBO1
AC\Very Slow\Typical\Rapid	0.0000	438	GO:0031639	GO:BP	plasminogen activation	CLEC3B,F12,FGA,FGB,FGG,APOH,KLKB1,SERPINF2,CPB2,CTSZ
AC\Very Slow\Typical\Rapid	0.0000	438	GO:0016485	GO:BP	protein processing	SCG5,CLEC3B,CLN5,HP,HPR,F12,FGA,FGB,FGG,APOH,KLKB1,PRNP,GSN,CTSL,SERPINF2,CTSH,CPE,CTSS,PCSK1,PRSS3,CNTN2,KLK6,CPB2,C1RL,CTSZ,PCSK1N
AC\Very Slow\Typical\Rapid	0.0000	438	GO:1902533	GO:BP	positive regulation of intracellular signal transduction	NRXN1,RTN4R,NRP1,GPR37,SEMA7A,SOD1,F2,F10,AGT,IGF2,APOA1,APOE,FGA,FGB,FGG,FN1,TF,PDGFA,APP,ICAM1,CSF1R,DCN,CD14,SERPINF2,LGALS1,CSF1,PDGFRB,TXN,KIT,FGFR1,MIF,TIMP2,CD44,CDH2,EFNA1,FGFR2,FGFR3,IGFBP4,NPPC,IGFBP6,CALR,AXL,PRDX2,CHI3L1,EPHA4,CDH13,PPIA,RELN,LRP1,TPBG,ATP6AP1,ECM1,NTRK2,CSPG4,SHISA5,HAVCR2,SECTM1,CANT1,MYDGF,PARK7,NENF,ROBO1
AC\Very Slow\Typical\Rapid	0.0000	438	GO:0051707	GO:BP	response to other organism	HLA-C,CFB,C1S,NCAM1,RNASET2,APOL1,VGF,F2,HP,CFD,F12,A2M,C3,PENK,APOE,FGA,FGB,C1QA,C1QC,C9,LRG1,TF,HPX,HRG,GAPDH,APP,SERPING1,CFI,ICAM1,GSN,C2,APOA4,CSF1R,C8A,C8G,DCN,CD55,CD14,CFH,GSTP1,SPARC,CSF1,C4A,C4B,RNASE2,C7,CHGA,CLU,LAMP1,ICAM2,C6,MIF,PVR,CD44,VCAM1,FGFR2,MRC1,AXL,PRDX2,PRSS3,MASP1,MFAP4,LYZ,B2M,NPC2,SIRPA,TYRO3,PRDX1,CAMK2B,FGL2,COLEC12,HAVCR2,SMPDL3B,HTRA1,RNASE6,PGLYRP2,FUCA2,CADM1,ERA…
AC\Very Slow\Typical\Rapid	0.0000	438	GO:0007597	GO:BP	blood coagulation, intrinsic pathway	F2,F12,SERPINC1,A2M,KNG1,APOH,KLKB1,SERPING1,PRCP
AC\Very Slow\Typical\Rapid	0.0000	438	GO:0050878	GO:BP	regulation of body fluid levels	SERPINA1,FBLN1,F2,F10,PLG,F12,SERPINC1,A2M,KNG1,COL1A1,APOE,FGA,FGB,FGG,APOH,FN1,KLKB1,VTN,PROC,PDGFA,HRG,SERPINA5,SERPING1,SERPIND1,PROS1,COL1A2,SERPINF2,F5,CD59,PAM,AXL,PRDX2,PRCP,ACTB,PPIA,YWHAZ,HBB,TYRO3,CPB2,PROCR
AC\Very Slow\Typical\Rapid	0.0000	438	GO:0043207	GO:BP	response to external biotic stimulus	HLA-C,CFB,C1S,NCAM1,RNASET2,APOL1,VGF,F2,HP,CFD,F12,A2M,C3,PENK,APOE,FGA,FGB,C1QA,C1QC,C9,LRG1,TF,HPX,HRG,GAPDH,APP,SERPING1,CFI,ICAM1,GSN,C2,APOA4,CSF1R,C8A,C8G,DCN,CD55,CD14,CFH,GSTP1,SPARC,CSF1,C4A,C4B,RNASE2,C7,CHGA,CLU,LAMP1,ICAM2,C6,MIF,PVR,CD44,VCAM1,FGFR2,MRC1,AXL,PRDX2,PRSS3,MASP1,MFAP4,LYZ,B2M,NPC2,SIRPA,TYRO3,PRDX1,CAMK2B,FGL2,COLEC12,HAVCR2,SMPDL3B,HTRA1,RNASE6,PGLYRP2,FUCA2,CADM1,ERA…
AC\Very Slow\Typical\Rapid	0.0000	438	GO:0031102	GO:BP	neuron projection regeneration	RGMA,RTN4R,CHL1,APOA1,THY1,APOD,SPP1,MAG,OMG,EPHA4,LRP1,DAG1,KIAA0319,RTN4RL2
AC\Very Slow\Typical\Rapid	0.0000	438	GO:0065009	GO:BP	regulation of molecular function	SERPINA1,RGMA,PSAP,NRXN1,AGRN,FBLN1,EFNA3,SCG5,RTN4R,APOC1,NRP1,PLXNB2,CLN5,LY6H,NPTXR,SOD1,F2,HP,SERPINC1,SERPINA3,AGT,A2M,C3,TIMP1,CST3,KNG1,IGF2,APOA1,APOE,APOA2,APOC3,APOH,FN1,AMBP,AHSG,TF,VTN,PDGFA,PRNP,HRG,THY1,GAPDH,APP,SERPINA5,SERPING1,ICAM1,SERPINA7,SERPIND1,GSN,APOA4,DBI,PROS1,CSF1R,CTSD,CTSB,SERPINA6,SERPINF2,GSTP1,CSF1,PDGFRB,CTSH,C4A,C4B,TXN,KIT,CLU,FGFR1,COL6A3,HSP90B1,TIMP2,CD44,G…
AC\Very Slow\Typical\Rapid	0.0000	438	GO:0070371	GO:BP	ERK1 and ERK2 cascade	NRXN1,FBLN1,NRP1,SEMA7A,AGT,APOE,FGA,FGB,FGG,FN1,TF,PDGFA,APP,ICAM1,CSF1R,SERPINF2,GSTP1,PDGFRB,CTSH,MIF,CD44,FGFR2,FGFR3,CHI3L1,YWHAZ,SIRPA,LRP1,TPBG,ATP6AP1,HAVCR2,NDRG2
AC\Very Slow\Typical\Rapid	0.0000	438	GO:0000165	GO:BP	MAPK cascade	NRXN1,FBLN1,NCAM1,GFRA2,NRP1,GPR37,SEMA7A,SOD1,AGT,IGF2,APOE,FGA,FGB,FGG,FN1,AMBP,TF,PDGFA,APP,ICAM1,CSF1R,SERPINF2,GSTP1,PDGFRB,CTSH,KIT,FGFR1,SCG2,MIF,TIMP2,CD44,CDH2,EFNA1,FGFR2,FGFR3,IGFBP4,IGFBP6,PEBP1,PRDX2,CHI3L1,EPHA4,PPIA,YWHAZ,SIRPA,PRDX1,LRP1,CAMK2B,TPBG,DAG1,ATP6AP1,NTRK2,CSPG4,HAVCR2,SORL1,MYDGF,NENF,NDRG2,ROBO1
AC\Very Slow\Typical\Rapid	0.0000	438	GO:0009607	GO:BP	response to biotic stimulus	HLA-C,CFB,C1S,NCAM1,RNASET2,APOL1,VGF,F2,HP,CFD,F12,A2M,C3,PENK,APOE,FGA,FGB,C1QA,C1QC,C9,LRG1,TF,HPX,HRG,GAPDH,APP,SERPING1,CFI,ICAM1,GSN,C2,APOA4,CSF1R,C8A,C8G,DCN,CD55,CD14,CFH,GSTP1,SPARC,CSF1,C4A,C4B,RNASE2,C7,CHGA,CLU,HSPA5,LAMP1,ICAM2,C6,MIF,PVR,CD44,VCAM1,FGFR2,MRC1,AXL,PRDX2,PRSS3,MASP1,MFAP4,LYZ,B2M,NPC2,SIRPA,TYRO3,PRDX1,CAMK2B,FGL2,COLEC12,HAVCR2,SMPDL3B,HTRA1,RNASE6,PGLYRP2,FUCA2,CAD…
AC\Very Slow\Typical\Rapid	0.0000	438	GO:0035295	GO:BP	tube development	RGMA,NRXN3,NRXN1,EFNA3,PKM,NRP1,PLXNB2,ANGPTL7,ADGRB2,AGT,C3,NPY,APOE,APOH,LRG1,FN1,RBP4,PDGFA,HRG,THY1,APOD,CSF1R,DCN,MMP2,COL4A2,SERPINF2,SPARC,CSF1,PDGFRB,CTSH,KIT,SCG2,CDH2,EFNA1,FGFR2,BSG,CHI3L1,SERPINF1,COL18A1,IL6ST,PRCP,MCAM,CCN3,EFNB2,EPHA4,CDH13,YWHAZ,BASP1,HSPG2,TGFBR3,LRP1,ENPP2,DAG1,TGFBI,ECM1,NTRK2,CSPG4,MEGF8,NRCAM,MYDGF,MMRN2,ERAP1,CTSZ,ADAMTS1,ROBO1
AC\Very Slow\Typical\Rapid	0.0000	438	GO:0002684	GO:BP	positive regulation of immune system process	CFB,C1S,ICOSLG,SEMA7A,F2,CFD,A2M,C3,IGF2,C1QA,C1QC,C9,RBP4,HPX,VTN,PRNP,HRG,THY1,APP,SERPING1,CFI,ICAM1,C2,PROS1,CSF1R,C8A,C8G,CD55,CFH,LGALS1,CSF1,C4A,C4B,C7,KIT,CLU,LAMP1,ICAM2,C6,CD59,MIF,PVR,IGFBP2,VCAM1,CALR,AXL,IL6ST,MASP1,CTSC,MFAP4,ACTB,B2M,SIRPA,ATP6AP1,MOG,HAVCR2,CPB2,PARK7,CADM1,C1RL,SLC39A10,CFHR2
AC\Very Slow\Typical\Rapid	0.0000	438	GO:0050803	GO:BP	regulation of synapse structure or activity	NRXN1,CLSTN1,AGRN,SLIT1,ADGRL1,APOE,PRNP,APP,SPARC,CDH2,EFNA1,CBLN1,EPHA4,CDH8,YWHAZ,RELN,CAMK2B,TPBG,DAG1,NECTIN1,NTRK2,PTPRD,SLITRK1,CLSTN3,LRRC4B
AC\Very Slow\Typical\Rapid	0.0000	438	GO:0034329	GO:BP	cell junction assembly	NRXN1,CLSTN1,AGRN,CDH6,NRP1,PCDH17,PLXNB2,SLIT1,AGT,FN1,HRG,THY1,APP,APOD,LAMC1,CDH2,CBLN1,EFNB2,CDH8,ACTB,LRP1,TPBG,NECTIN1,PTPRK,NTRK2,PTPRD,DNER,SPOCK2,NRCAM,SLITRK1,CLSTN3,ADGRL3,LRRC4B,NRXN2,CNTNAP2,CDH10
AC\Very Slow\Typical\Rapid	0.0000	438	GO:0051962	GO:BP	positive regulation of nervous system development	NRXN1,CLSTN1,AGRN,NRP1,PLXNB2,SEMA7A,FN1,KIT,MAG,CBLN1,PTPRZ1,L1CAM,SERPINF1,IL6ST,EPHA4,CDH4,RELN,LRP1,CAMK2B,TPBG,DAG1,NTRK2,PTPRD,MEGF8,SLITRK1,CLSTN3,LRRC4B,ROBO1
AC\Very Slow\Typical\Rapid	0.0000	438	GO:0051246	GO:BP	regulation of protein metabolic process	SERPINA1,RGMA,NRXN1,FBLN1,EFNA3,CLEC3B,PKM,GFRA2,NRP1,PLXNB2,SEMA7A,SOD1,F2,F10,F12,SERPINC1,SERPINA3,AGT,A2M,C3,TIMP1,CST3,KNG1,IGF2,APOA1,APOE,FN1,AMBP,AHSG,TF,HPX,KLKB1,VTN,PDGFA,PRNP,HRG,THY1,GAPDH,APP,APOD,SERPINA5,SERPING1,ICAM1,SERPINA7,SERPIND1,GSN,DBI,PROS1,CSF1R,CTSD,SERPINA6,SERPINF2,GSTP1,CSF1,PDGFRB,CTSH,C4A,C4B,TXN,KIT,CLU,HSPA5,FGFR1,COL6A3,MIF,HSP90B1,TIMP2,CD44,ITIH2,ITIH1,PZP,EF…
AC\Very Slow\Typical\Rapid	0.0000	438	GO:0031099	GO:BP	regeneration	RGMA,RTN4R,CHL1,APOA1,APOA2,THY1,APOD,GSN,GSTP1,SPP1,MAG,OMG,AXL,CCN3,EPHA4,TGFBR3,LRP1,DAG1,KIAA0319,RTN4RL2,SULF2,KLK6,CPB2,CPQ
AC\Very Slow\Typical\Rapid	0.0000	438	GO:0051128	GO:BP	regulation of cellular component organization	PDE4DIP,RGMA,NRXN1,CLSTN1,AGRN,RTN4R,APOC1,NRP1,PLXNB2,ANGPTL7,SLIT1,SEMA7A,ADGRL1,F2,AGT,C3,CST3,IGF2,APOA1,APOE,APOA2,APOC3,FN1,TF,VTN,PDGFA,PRNP,LCAT,HRG,THY1,APP,APOD,ICAM1,GSN,APOA4,CSF1R,DCN,CD14,SERPINF2,ENO2,LGALS1,SPARC,PDGFRB,SPP1,KIT,CLU,HSPA5,LAMP2,PRKCSH,CD44,PAM,CDH2,EFNA1,MAG,IGFBP4,CBLN1,PTPRG,OMG,CALR,AXL,L1CAM,SERPINF1,CCN3,EFNB2,EPHA5,EPHA4,CDH4,CDH8,CDH13,B2M,TMSB4X,YWHAZ,TMSB…
AC\Very Slow\Typical\Rapid	0.0000	438	GO:0051917	GO:BP	regulation of fibrinolysis	F2,PLG,F12,APOH,KLKB1,HRG,SERPINF2,CPB2
AC\Very Slow\Typical\Rapid	0.0000	438	GO:0051270	GO:BP	regulation of cellular component movement	NBL1,FBLN1,NRP1,PLXNB2,SEMA7A,F10,AGT,TIMP1,COL1A1,APOE,APOH,FN1,TF,VTN,PDGFA,HRG,THY1,APP,APOD,ICAM1,CSF1R,DCN,GSTP1,SPARC,CSF1,PDGFRB,CTSH,KIT,HSPA5,LAMP1,FGFR1,MIF,EFNA1,PTPRG,LAMA2,CALR,BSG,SERPINF1,PRCP,MCAM,CCN3,EPHA4,CDH13,SST,TMSB4X,TMSB10,RELN,DSC2,TGFBR3,LRP1,CAMK2B,ENPP2,DAG1,PTPRK,ECM1,CADM4,SPOCK2,SORL1,SPOCK3,MMRN2,SEMA4B,CALY,ADAMTS1,ROBO1
AC\Very Slow\Typical\Rapid	0.0000	438	GO:0051604	GO:BP	protein maturation	SCG5,CLEC3B,CLN5,HP,HPR,F12,FGA,FGB,FGG,APOH,KLKB1,PRNP,GSN,CTSL,SERPINF2,CTSH,CPE,CTSS,CALR,PCSK1,PRSS3,CNTN2,TSPAN14,SORL1,KLK6,CPB2,C1RL,CTSZ,PCSK1N
AC\Very Slow\Typical\Rapid	0.0000	438	GO:0065007	GO:BP	biological regulation	SERPINA1,PDE4DIP,SEZ6L2,CHGB,RGMA,PSAP,NRXN3,HLA-C,NRXN1,FMOD,CLSTN1,AGRN,NBL1,FBLN1,EFNA3,CFB,C1S,SCG5,CACNA2D2,FAM3C,CDH6,CP,CLEC3B,PKM,NCAM1,RTN4R,APOC1,DNASE2,QSOX1,GFRA2,CHL1,TPP1,NRP1,PCDH17,PLXNB2,VGF,GPR37,ANGPTL7,ADGRB2,SUSD5,SLIT1,ICOSLG,SEMA7A,CLN5,CREG1,ATRN,LY6H,ADGRL1,CSPG5,NPTXR,SOD1,F2,HP,HPR,F10,CFD,PLG,F12,SERPINC1,SERPINA3,AGT,A2M,C3,TIMP1,CST3,KNG1,PENK,NPY,IGF2,COL1A1,APOA1,A…
AC\Very Slow\Typical\Rapid	0.0000	438	GO:0010720	GO:BP	positive regulation of cell development	NRP1,PLXNB2,SEMA7A,CSPG5,APOA1,FGA,FGB,FGG,FN1,PROC,KIT,MAG,PTPRZ1,CALR,L1CAM,SERPINF1,IL6ST,EPHA4,CDH4,RELN,LRP1,CAMK2B,DAG1,ATP6AP1,NTRK2,PTPRD,MEGF8,SLITRK1,ROBO1
AC\Very Slow\Typical\Rapid	0.0000	438	GO:0034332	GO:BP	adherens junction organization	CDH6,PVR,CDH2,EPHA4,CDH4,CDH8,CDH13,CDH15,ACTB,NECTIN1,CADM3,CADM2,CADM1,CDH10
AC\Very Slow\Typical\Rapid	0.0000	438	GO:0007416	GO:BP	synapse assembly	NRXN1,CLSTN1,AGRN,PCDH17,PLXNB2,SLIT1,APP,CDH2,CBLN1,EFNB2,TPBG,NECTIN1,NTRK2,PTPRD,DNER,SPOCK2,NRCAM,SLITRK1,CLSTN3,ADGRL3,LRRC4B,NRXN2
AC\Very Slow\Typical\Rapid	0.0000	438	GO:0050767	GO:BP	regulation of neurogenesis	RGMA,RTN4R,NRP1,PLXNB2,SEMA7A,F2,FN1,THY1,SPP1,KIT,MAG,PTPRZ1,OMG,L1CAM,SERPINF1,IL6ST,EPHA4,CDH4,B2M,RELN,LRP1,CAMK2B,DAG1,NTRK2,PTPRD,KIAA0319,FSTL4,MEGF8,SORL1,SLITRK1,SEMA4B,ROBO1
AC\Very Slow\Typical\Rapid	0.0000	438	GO:0032269	GO:BP	negative regulation of cellular protein metabolic process	SERPINA1,FBLN1,GFRA2,F2,SERPINC1,SERPINA3,AGT,A2M,C3,TIMP1,CST3,KNG1,APOE,AMBP,AHSG,VTN,PRNP,HRG,THY1,GAPDH,APP,SERPINA5,SERPING1,SERPINA7,SERPIND1,DBI,PROS1,SERPINA6,SERPINF2,GSTP1,C4A,C4B,COL6A3,TIMP2,CD44,ITIH2,ITIH1,PZP,EFNA1,CALR,SERPINA4,PEBP1,SERPINF1,EPHA4,PPIA,SIRPA,ITIH3,APLP2,LRP1,SPOCK1,ITIH4,ECM1,PI16,CADM4,SPOCK2,SORL1,CPB2,PARK7,SERPINI1,SPOCK3,CTSZ,FETUB,PCSK1N
AC\Very Slow\Typical\Rapid	0.0000	438	GO:0032879	GO:BP	regulation of localization	NRXN1,NBL1,FBLN1,SCG5,CACNA2D2,APOC1,NRP1,PCDH17,PLXNB2,SEMA7A,CSPG5,SOD1,F2,F10,AGT,C3,TIMP1,COL1A1,APOA1,APOE,APOA2,APOC3,FGA,FGB,FGG,APOH,FN1,RBP4,AHSG,TF,VTN,PDGFA,PRNP,HRG,THY1,APP,APOD,ICAM1,GSN,C2,APOA4,DBI,CSF1R,CTSD,DCN,CD14,GSTP1,SPARC,CSF1,PDGFRB,CTSH,C4A,C4B,SPP1,TXN,CHGA,KIT,CLU,HSPA5,LAMP1,FGFR1,MIF,PAM,CDH2,EFNA1,PTPRG,LAMA2,CTSS,PON1,CALR,AXL,GPC1,BSG,SERPINF1,PRCP,MCAM,GRIA4,CCN3…
AC\Very Slow\Typical\Rapid	0.0000	438	GO:0006898	GO:BP	receptor-mediated endocytosis	APOC1,APOL1,HP,HPR,C3,APOA1,APOE,APOC3,AMBP,TF,HPX,VTN,CTSL,CD14,SPARC,CLU,HSP90B1,MRC1,CALR,MASP1,B2M,HBB,HSPG2,CNTN2,LRP1,COLEC12,CD163,SORL1,CALY,HYOU1
AC\Very Slow\Typical\Rapid	0.0000	438	GO:0006897	GO:BP	endocytosis	APOC1,APOL1,HP,HPR,C3,APOA1,APOE,APOC3,AMBP,AHSG,TF,HPX,VTN,APP,CFI,GSN,CTSL,CD14,SPARC,C4B,CLU,HSP90B1,MRC1,CALR,AXL,MASP1,APLP1,CDH13,ACTB,B2M,HBB,HSPG2,CNTN2,LRP1,LGALS3BP,ENPP2,COLEC12,CD163,DNER,SORL1,PRG4,MEGF10,SORT1,CALY,MRC2,HYOU1
AC\Very Slow\Typical\Rapid	0.0000	438	GO:2000145	GO:BP	regulation of cell motility	NBL1,FBLN1,NRP1,PLXNB2,SEMA7A,F10,AGT,TIMP1,COL1A1,APOE,APOH,FN1,TF,VTN,PDGFA,HRG,THY1,APP,APOD,ICAM1,CSF1R,DCN,GSTP1,SPARC,CSF1,PDGFRB,CTSH,KIT,HSPA5,FGFR1,MIF,EFNA1,PTPRG,LAMA2,CALR,BSG,SERPINF1,PRCP,MCAM,CCN3,EPHA4,CDH13,SST,TMSB4X,TMSB10,RELN,LRP1,CAMK2B,ENPP2,DAG1,PTPRK,ECM1,CADM4,SPOCK2,SORL1,SPOCK3,MMRN2,SEMA4B,ADAMTS1,ROBO1
AC\Very Slow\Typical\Rapid	0.0000	438	GO:0007165	GO:BP	signal transduction	SEZ6L2,CHGB,RGMA,PSAP,NRXN3,HLA-C,NRXN1,FMOD,AGRN,NBL1,FBLN1,EFNA3,SCG5,FAM3C,CDH6,NCAM1,RTN4R,APOC1,GFRA2,CHL1,TPP1,NRP1,PLXNB2,VGF,GPR37,ADGRB2,SUSD5,ICOSLG,SEMA7A,LY6H,ADGRL1,CSPG5,NPTXR,SOD1,F2,F10,CFD,AGT,A2M,C3,TIMP1,KNG1,PENK,NPY,IGF2,COL1A1,APOA1,APOE,APOC3,FGA,FGB,FGG,LRG1,FN1,AMBP,AHSG,TTR,TF,HPX,VTN,PDGFA,PRNP,HRG,THY1,APP,APOD,ICAM1,GSN,CSF1R,DCN,CTSL,CTSB,COL1A2,CD55,MMP2,CD14,COL4A2…
AC\Very Slow\Typical\Rapid	0.0000	438	GO:0048638	GO:BP	regulation of developmental growth	RGMA,AGRN,RTN4R,NRP1,SEMA7A,ATRN,SOD1,IGF2,APOE,FN1,RBP4,APP,CSF1,SPP1,MAG,FGFR2,FGFR3,PPIB,NPPC,L1CAM,CDH4,BASP1,TGFBR3,LRP1,KIAA0319,FSTL4,PI16,MEGF8,NRCAM,SEMA4B
AC\Very Slow\Typical\Rapid	0.0000	438	GO:0010035	GO:BP	response to inorganic substance	NRXN1,GPR37,CUTA,SOD1,HP,PENK,COL1A1,FGA,FGB,FGG,C1QA,TF,PRNP,APP,ICAM1,GSN,APOA4,SOD3,CD14,SPARC,PDGFRB,TXN,KIT,HSPA5,GOT1,IGFBP2,PAM,VCAM1,PON1,CALR,AXL,PRDX2,BSG,SERPINF1,COL18A1,B2M,HBB,SIRPA,PRDX1,GGH,PARK7
AC\Very Slow\Typical\Rapid	0.0000	438	GO:0071310	GO:BP	cellular response to organic substance	RGMA,HLA-C,NRXN1,FMOD,NBL1,CLEC3B,PKM,NCAM1,TPP1,NRP1,SOD1,AGT,TIMP1,PENK,IGF2,COL1A1,APOA1,FGB,FGG,LRG1,FN1,AHSG,HPX,VTN,PRNP,HRG,GAPDH,APP,ICAM1,GSN,CSF1R,DCN,CTSL,CTSB,COL1A2,CD55,MMP2,CD14,COL4A2,GSTP1,LGALS1,CSF1,PDGFRB,CTSH,SPP1,KIT,CLU,HSPA5,FGFR1,COL6A1,MIF,HSP90B1,CD44,GOT1,IGFBP2,VCAM1,FGFR2,FGFR3,MRC1,PTPRZ1,CTSS,CNTFR,CALR,PDIA3,AXL,PRDX2,GPC1,CHI3L1,SERPINF1,IL6ST,PRCP,APLP1,CACNA2D1…
AC\Very Slow\Typical\Rapid	0.0000	438	GO:0051094	GO:BP	positive regulation of developmental process	NRXN1,CLSTN1,AGRN,NBL1,PKM,NRP1,PLXNB2,SEMA7A,ADGRL1,CSPG5,AGT,C3,IGF2,COL1A1,APOA1,APOE,FGA,FGB,FGG,LRG1,FN1,PROC,DCN,SERPINF2,CSF1,CTSH,KIT,FGFR1,TIMP2,CDH2,MAG,FGFR2,PPIB,CBLN1,PTPRZ1,NPPC,CALR,AXL,L1CAM,GPC1,CHI3L1,SERPINF1,IL6ST,EFNB2,EPHA4,CDH4,CDH15,B2M,RELN,BASP1,TGFBR3,LRP1,CAMK2B,TPBG,ENPP2,DAG1,ATP6AP1,ECM1,NTRK2,PTPRD,MEGF8,VSTM2A,SORL1,NRCAM,MYDGF,SLITRK1,CLSTN3,LRRC4B,ERAP1,ROBO1
AC\Very Slow\Typical\Rapid	0.0000	438	GO:0044409	GO:BP	entry into host	NCAM1,NRP1,ICAM1,GSN,CTSL,CTSB,CD55,LGALS1,LAMP1,PVR,MRC1,AXL,BSG,EFNB2,PPIA,TYRO3,DAG1,NECTIN1,MOG,FUCA2
AC\Very Slow\Typical\Rapid	0.0000	438	GO:0070887	GO:BP	cellular response to chemical stimulus	RGMA,HLA-C,NRXN1,FMOD,AGRN,NBL1,CLEC3B,PKM,NCAM1,TPP1,NRP1,GPR37,LY6H,SOD1,HP,AGT,TIMP1,PENK,IGF2,COL1A1,APOA1,APOE,FGB,FGG,LRG1,FN1,AHSG,TF,HPX,VTN,PRNP,HRG,GAPDH,APP,ICAM1,GSN,APOA4,CSF1R,DCN,CTSL,CTSB,COL1A2,CD55,MMP2,SOD3,CD14,COL4A2,GSTP1,LGALS1,CSF1,PDGFRB,CTSH,SPP1,TXN,CHGA,KIT,CLU,HSPA5,FGFR1,COL6A1,SCG2,MIF,HSP90B1,CD44,GOT1,IGFBP2,VCAM1,FGFR2,GPX3,FGFR3,MRC1,PPIB,PTPRZ1,CTSS,CNTFR,CALR,…
AC\Very Slow\Typical\Rapid	0.0000	438	GO:1901700	GO:BP	response to oxygen-containing compound	AGRN,PKM,VGF,GPR37,LY6H,SOD1,HP,AGT,TIMP1,PENK,IGF2,COL1A1,APOE,APOA2,RBP4,AHSG,PRNP,APP,APOD,ICAM1,BCHE,GSN,APOA4,DCN,COL1A2,CD55,MMP2,SOD3,CD14,GSTP1,LGALS1,SPARC,PDGFRB,CTSH,SPP1,TXN,CLU,HSPA5,COL6A1,HSP90B1,GOT1,IGFBP2,PAM,VCAM1,FGFR2,GPX3,MRC1,NPPC,PON1,CALR,AXL,PRDX2,MAN1A1,BSG,SERPINF1,COL18A1,APLP1,CACNA2D1,EPHA5,EPHA4,ACTB,SST,HBB,SIRPA,TGFBR3,PRDX1,LRP1,DAG1,PTPRK,ATP6AP1,IGFBP7,NTRK2,P…
AC\Very Slow\Typical\Rapid	0.0000	438	GO:0018108	GO:BP	peptidyl-tyrosine phosphorylation	NRP1,AGT,IGF2,HPX,VTN,PDGFA,PRNP,HRG,THY1,APP,ICAM1,CSF1R,PDGFRB,KIT,FGFR1,MIF,CD44,EFNA1,FGFR2,FGFR3,AXL,IL6ST,EPHA5,EPHA4,RELN,TYRO3,EFEMP1,CNTN1,ENPP2,NTRK2,CSPG4,CADM4
AC\Very Slow\Typical\Rapid	0.0000	438	GO:0048513	GO:BP	animal organ development	SEZ6L2,PSAP,NRXN1,AGRN,NBL1,CLEC3B,RTN4R,DNASE2,NRP1,PLXNB2,VGF,ANGPTL7,SLIT1,SEMA7A,CLN5,ATRN,LY6H,SOD1,SERPINC1,AGT,TIMP1,NPY,IGF2,COL1A1,APOA1,APOA2,C1QC,FN1,RBP4,AHSG,TF,PDGFA,THY1,APP,APOD,SERPINA5,ICAM1,CSF1R,DCN,CTSL,CTSB,COL1A2,MMP2,GSTP1,LGALS1,SPARC,CSF1,PDGFRB,CTSH,SPP1,KIT,HSPA5,LAMC1,FGFR1,COL6A3,PRKCSH,NID1,CD44,CPE,PAM,CDH2,VCAM1,EFNA1,MAG,FGFR2,FGFR3,PPIB,CBLN1,PTPRG,PTPRZ1,NPPC,L…
AC\Very Slow\Typical\Rapid	0.0000	438	GO:0046718	GO:BP	viral entry into host cell	NCAM1,NRP1,ICAM1,GSN,CTSL,CTSB,CD55,LGALS1,LAMP1,PVR,MRC1,AXL,BSG,EFNB2,PPIA,TYRO3,DAG1,NECTIN1,MOG
AC\Very Slow\Typical\Rapid	0.0000	438	GO:0030204	GO:BP	chondroitin sulfate metabolic process	CSPG5,HEXA,DCN,VCAN,IDS,CSPG4,XYLT1,SPOCK2,BCAN,SPOCK3,BPNT2
AC\Very Slow\Typical\Rapid	0.0000	438	GO:0006953	GO:BP	acute-phase response	SERPINA1,SAA4,F2,HP,SERPINA3,FN1,ORM1,AHSG,SERPINF2,ORM2,ITIH4,CD163
AC\Very Slow\Typical\Rapid	0.0000	438	GO:0018212	GO:BP	peptidyl-tyrosine modification	NRP1,AGT,IGF2,HPX,VTN,PDGFA,PRNP,HRG,THY1,APP,ICAM1,CSF1R,PDGFRB,KIT,FGFR1,MIF,CD44,EFNA1,FGFR2,FGFR3,AXL,IL6ST,EPHA5,EPHA4,RELN,TYRO3,EFEMP1,CNTN1,ENPP2,NTRK2,CSPG4,CADM4
AC\Very Slow\Typical\Rapid	0.0000	438	GO:0006957	GO:BP	complement activation, alternative pathway	CFB,CFD,C3,C9,C8A,C8G,CFH,C7
AC\Very Slow\Typical\Rapid	0.0000	438	GO:0070372	GO:BP	regulation of ERK1 and ERK2 cascade	NRXN1,FBLN1,NRP1,SEMA7A,APOE,FGA,FGB,FGG,FN1,PDGFA,APP,ICAM1,CSF1R,SERPINF2,GSTP1,PDGFRB,MIF,CD44,FGFR2,FGFR3,CHI3L1,YWHAZ,SIRPA,LRP1,TPBG,ATP6AP1,HAVCR2,NDRG2
AC\Very Slow\Typical\Rapid	0.0000	438	GO:0019835	GO:BP	cytolysis	APOL1,F2,C9,HRG,C8A,C8G,C7,C6,LYZ,CFHR2
AC\Very Slow\Typical\Rapid	0.0000	438	GO:0048589	GO:BP	developmental growth	RGMA,PSAP,AGRN,RTN4R,NRP1,SLIT1,SEMA7A,ATRN,SOD1,AGT,IGF2,APOE,FN1,RBP4,APP,APOD,GSN,CSF1,PDGFRB,SPP1,MAG,FGFR2,FGFR3,PPIB,NPPC,L1CAM,CCN3,CDH4,BASP1,TGFBR3,LRP1,ALCAM,DAG1,ECM1,KIAA0319,FSTL4,PI16,MEGF8,NRCAM,KLK6,SLITRK1,SEMA4B,CPQ
AC\Very Slow\Typical\Rapid	0.0000	438	GO:0072359	GO:BP	circulatory system development	NRXN3,NRXN1,EFNA3,PKM,NRP1,ANGPTL7,ADGRB2,AGT,C3,COL1A1,APOE,APOH,LRG1,FN1,RBP4,PDGFA,HRG,THY1,APOD,DCN,COL1A2,MMP2,COL4A2,SERPINF2,SPARC,PDGFRB,CTSH,KIT,SCG2,CPE,PAM,CDH2,VCAM1,EFNA1,FGFR2,CALR,BSG,CHI3L1,SERPINF1,COL18A1,PRCP,MCAM,CCN3,EFNB2,CDH13,YWHAZ,BASP1,HSPG2,TGFBR3,LRP1,ENPP2,DAG1,TGFBI,ECM1,NTRK2,CSPG4,PI16,MEGF8,NRCAM,MYDGF,MMRN2,ERAP1,ADAMTS1,ROBO1
AC\Very Slow\Typical\Rapid	0.0000	438	GO:1990000	GO:BP	amyloid fibril formation	CST3,APOA1,APOE,FGA,TTR,APP,GSN,APOA4,CLU,LYZ,B2M,HSPG2,TGFBI,TSPAN14,SORL1,ITM2B
AC\Very Slow\Typical\Rapid	0.0000	438	GO:0031103	GO:BP	axon regeneration	RGMA,RTN4R,CHL1,APOA1,APOD,SPP1,MAG,EPHA4,LRP1,DAG1,KIAA0319,RTN4RL2
AC\Very Slow\Typical\Rapid	0.0000	438	GO:0030155	GO:BP	regulation of cell adhesion	FBLN1,NRP1,PLXNB2,ICOSLG,CSPG5,PLG,KNG1,IGF2,COL1A1,APOA1,FGA,FGB,FGG,FN1,PRNP,HRG,THY1,APOD,ICAM1,GSN,CD55,SERPINF2,LGALS1,CSF1,NID1,CD44,IGFBP2,VCAM1,EFNA1,LAMA2,CALR,PRDX2,IL6ST,EPHA4,CDH13,SIRPA,LRP1,SPOCK1,DAG1,FGL2,TGFBI,HAVCR2,SPOCK2,MEGF10,SERPINI1,TWSG1,ADAM22
AC\Very Slow\Typical\Rapid	0.0000	438	GO:0007169	GO:BP	transmembrane receptor protein tyrosine kinase signaling pathway	NRXN1,EFNA3,GFRA2,NRP1,AGT,IGF2,COL1A1,AHSG,VTN,PDGFA,HRG,APOD,CSF1R,DCN,MMP2,COL4A2,CSF1,PDGFRB,KIT,FGFR1,IGFBP2,EFNA1,FGFR2,FGFR3,IGFBP4,PTPRG,IGFBP6,AXL,GPC1,EFNB2,EPHA5,EPHA4,CDH13,ACTB,TYRO3,LRP1,EFEMP1,ATP6AP1,NTRK2,FSTL4,CSPG4,SULF2,CADM4,SORL1,SORT1,MMRN2,ROBO1
AC\Very Slow\Typical\Rapid	0.0000	438	GO:0006029	GO:BP	proteoglycan metabolic process	CSPG5,HEXA,DCN,VCAN,IDS,GPC1,CSPG4,XYLT1,SULF2,CANT1,SPOCK2,BCAN,SPOCK3,BPNT2,EXTL2
AC\Very Slow\Typical\Rapid	0.0000	438	GO:0034375	GO:BP	high-density lipoprotein particle remodeling	APOC1,APOA1,APOE,APOA2,APOC3,LCAT,APOA4,PLTP
AC\Very Slow\Typical\Rapid	0.0000	438	GO:0030334	GO:BP	regulation of cell migration	NBL1,FBLN1,NRP1,PLXNB2,SEMA7A,F10,AGT,TIMP1,COL1A1,APOE,APOH,FN1,VTN,PDGFA,HRG,THY1,APP,APOD,ICAM1,CSF1R,DCN,GSTP1,SPARC,CSF1,PDGFRB,CTSH,KIT,HSPA5,FGFR1,MIF,EFNA1,PTPRG,LAMA2,CALR,BSG,SERPINF1,PRCP,MCAM,CCN3,EPHA4,CDH13,SST,TMSB4X,TMSB10,RELN,LRP1,CAMK2B,ENPP2,DAG1,PTPRK,ECM1,SORL1,MMRN2,SEMA4B,ADAMTS1,ROBO1
AC\Very Slow\Typical\Rapid	0.0000	438	GO:0060074	GO:BP	synapse maturation	SEZ6L2,NRXN1,CLSTN1,ADGRL1,YWHAZ,RELN,CAMK2B,SEZ6,BCAN
AC\Very Slow\Typical\Rapid	0.0000	438	GO:0006024	GO:BP	glycosaminoglycan biosynthetic process	FMOD,AGRN,B4GAT1,CSPG5,HEXA,DCN,PDGFRB,VCAN,OGN,GPC1,LUM,HSPG2,CSPG4,XYLT1,BCAN,OMD
AC\Very Slow\Typical\Rapid	0.0000	438	GO:0050654	GO:BP	chondroitin sulfate proteoglycan metabolic process	CSPG5,HEXA,DCN,VCAN,IDS,CSPG4,XYLT1,SPOCK2,BCAN,SPOCK3,BPNT2
AC\Very Slow\Typical\Rapid	0.0000	438	GO:0044267	GO:BP	cellular protein metabolic process	SERPINA1,CHGB,RGMA,NRXN1,FBLN1,EFNA3,CP,CLEC3B,PKM,QSOX1,GFRA2,TPP1,NRP1,APOL1,PLXNB2,VGF,B4GAT1,SEMA7A,CLN5,SOD1,F2,PLG,F12,SERPINC1,SERPINA3,AGT,A2M,C3,TIMP1,CST3,KNG1,PENK,IGF2,APOA1,APOE,APOA2,FGA,FGG,FN1,AMBP,AHSG,TF,HPX,KLKB1,VTN,PROC,PDGFA,PRNP,HRG,THY1,GAPDH,APP,SERPINA5,SERPING1,ICAM1,SERPINA7,SERPIND1,GSN,DBI,PROS1,CSF1R,CTSD,DCN,CTSL,CTSB,SERPINA6,MMP2,SERPINF2,GSTP1,LGALS1,CSF1,PDGFRB…
AC\Very Slow\Typical\Rapid	0.0000	438	GO:0048678	GO:BP	response to axon injury	RGMA,RTN4R,CHL1,SOD1,APOA1,APOD,LGALS1,SPP1,MAG,EPHA4,LRP1,DAG1,KIAA0319,RTN4RL2
AC\Very Slow\Typical\Rapid	0.0000	438	GO:1902531	GO:BP	regulation of intracellular signal transduction	SEZ6L2,NRXN1,FBLN1,RTN4R,NRP1,GPR37,SEMA7A,SOD1,F2,F10,AGT,A2M,IGF2,APOA1,APOE,APOC3,FGA,FGB,FGG,FN1,AMBP,TF,PDGFA,PRNP,APP,ICAM1,CSF1R,DCN,CD14,SERPINF2,GSTP1,LGALS1,CSF1,PDGFRB,TXN,KIT,CLU,FGFR1,MIF,TIMP2,CD44,CDH2,EFNA1,FGFR2,FGFR3,IGFBP4,NPPC,IGFBP6,CALR,PEBP1,AXL,PRDX2,CHI3L1,CCN3,DNA2,EPHA4,CDH13,TMSB4X,PPIA,YWHAZ,SIRPA,RELN,PRDX1,LRP1,TPBG,DAG1,ATP6AP1,ECM1,NTRK2,SEZ6,CSPG4,SHISA5,CADM4,HA…
AC\Very Slow\Typical\Rapid	0.0000	438	GO:0061387	GO:BP	regulation of extent of cell growth	RGMA,RTN4R,NRP1,SEMA7A,APOE,FN1,SPP1,MAG,L1CAM,CDH4,LRP1,KIAA0319,FSTL4,MEGF8,NRCAM,SEMA4B
AC\Very Slow\Typical\Rapid	0.0000	438	GO:0040008	GO:BP	regulation of growth	RGMA,CLSTN1,AGRN,RTN4R,NRP1,SEMA7A,CREG1,ATRN,CSPG5,SOD1,F2,AGT,IGF2,APOE,FN1,RBP4,HRG,APP,CSF1,SPP1,IGFBP2,MAG,FGFR2,FGFR3,IGFBP4,PPIB,NPPC,L1CAM,CCN3,SELENOP,CDH4,BASP1,TGFBR3,LRP1,SPOCK1,IGFBP7,KIAA0319,FSTL4,PI16,MEGF8,NRCAM,CLSTN3,SEMA4B
AC\Very Slow\Typical\Rapid	0.0000	438	GO:0009719	GO:BP	response to endogenous stimulus	RGMA,NRXN1,FMOD,NBL1,CLEC3B,PKM,VGF,SOD1,AGT,TIMP1,PENK,IGF2,COL1A1,APOA1,APOE,APOA2,FGB,LRG1,AHSG,PRNP,APP,ICAM1,BCHE,CTSL,CTSB,COL1A2,MMP2,COL4A2,GSTP1,SPARC,PDGFRB,CTSH,SPP1,KIT,HSPA5,FGFR1,COL6A1,HSP90B1,TIMP2,CD44,GOT1,IGFBP2,PAM,VCAM1,FGFR2,FGFR3,CTSS,CALR,GPC1,BSG,SERPINF1,PRCP,APLP1,CACNA2D1,EPHA4,CDH13,ACTB,SST,TGFBR3,LRP1,FSTL1,DAG1,PTPRK,ATP6AP1,IGFBP7,NTRK2,PTPRN,VASN,MEGF8,SULF2,VSTM…
AC\Very Slow\Typical\Rapid	0.0000	438	GO:0040007	GO:BP	growth	RGMA,PSAP,CLSTN1,AGRN,RTN4R,NRP1,SLIT1,SEMA7A,CREG1,ATRN,CSPG5,SOD1,F2,AGT,IGF2,APOE,FN1,RBP4,HRG,APP,APOD,GSN,CSF1,PDGFRB,SPP1,IGFBP2,MAG,FGFR2,FGFR3,IGFBP4,PPIB,NPPC,L1CAM,CCN3,SELENOP,CDH4,BASP1,TGFBR3,LRP1,SPOCK1,ALCAM,DAG1,IGFBP7,ECM1,KIAA0319,FSTL4,PI16,MEGF8,NRCAM,KLK6,SLITRK1,CLSTN3,SEMA4B,CPQ
AC\Very Slow\Typical\Rapid	0.0000	438	GO:0050730	GO:BP	regulation of peptidyl-tyrosine phosphorylation	NRP1,AGT,IGF2,HPX,VTN,PDGFA,PRNP,HRG,THY1,APP,ICAM1,CSF1R,KIT,MIF,CD44,EFNA1,FGFR3,IL6ST,EPHA4,RELN,CNTN1,ENPP2,NTRK2,CSPG4,CADM4
AC\Very Slow\Typical\Rapid	0.0000	438	GO:0022617	GO:BP	extracellular matrix disassembly	PLG,A2M,TIMP1,CST3,KLKB1,CTSL,MMP2,LAMC1,TIMP2,CD44,CTSS,BSG,LRP1,HTRA1
AC\Very Slow\Typical\Rapid	0.0000	438	GO:0001906	GO:BP	cell killing	APOL1,F2,C3,C9,HRG,GAPDH,ICAM1,CD55,CFH,CTSH,CHGA,LAMP1,CD59,PVR,CTSC,LYZ,B2M,PRDX1,HAVCR2,CADM1,CFHR2
AC\Very Slow\Typical\Rapid	0.0000	438	GO:0070374	GO:BP	positive regulation of ERK1 and ERK2 cascade	NRXN1,NRP1,SEMA7A,APOE,FGA,FGB,FGG,PDGFA,APP,ICAM1,CSF1R,SERPINF2,PDGFRB,MIF,CD44,FGFR2,FGFR3,CHI3L1,LRP1,TPBG,ATP6AP1,HAVCR2
AC\Very Slow\Typical\Rapid	0.0000	438	GO:0030207	GO:BP	chondroitin sulfate catabolic process	CSPG5,HEXA,DCN,VCAN,IDS,CSPG4,BCAN
AC\Very Slow\Typical\Rapid	0.0000	438	GO:0051093	GO:BP	negative regulation of developmental process	RGMA,FBLN1,EFNA3,RTN4R,NRP1,ANGPTL7,ADGRB2,SLIT1,SEMA7A,F2,AGT,CST3,IGF2,C1QC,APOH,RBP4,AHSG,HRG,THY1,APP,DCN,COL4A2,SPARC,SPP1,MIF,EFNA1,MAG,FGFR3,CBLN1,OMG,NPPC,CALR,PRDX2,SERPINF1,CCN3,EPHA4,B2M,HSPG2,CNTN2,EFEMP1,FGL2,CARTPT,ECM1,KIAA0319,VASN,FSTL4,PI16,CNTN4,SORL1,PGLYRP2,SORT1,TWSG1,SEMA4B,ADAMTS1
AC\Very Slow\Typical\Rapid	0.0000	438	GO:0052126	GO:BP	movement in host environment	NCAM1,NRP1,ICAM1,GSN,CTSL,CTSB,CD55,LGALS1,LAMP1,PVR,MRC1,AXL,BSG,EFNB2,PPIA,TYRO3,DAG1,NECTIN1,MOG,FUCA2
AC\Very Slow\Typical\Rapid	0.0000	438	GO:0010873	GO:BP	positive regulation of cholesterol esterification	APOC1,AGT,APOA1,APOE,APOA2,APOA4
AC\Very Slow\Typical\Rapid	0.0000	438	GO:0006023	GO:BP	aminoglycan biosynthetic process	FMOD,AGRN,B4GAT1,CSPG5,HEXA,DCN,PDGFRB,VCAN,OGN,GPC1,LUM,HSPG2,CSPG4,XYLT1,BCAN,OMD
AC\Very Slow\Typical\Rapid	0.0000	438	GO:0032963	GO:BP	collagen metabolic process	F2,CST3,COL1A1,CTSD,CTSL,CTSB,COL1A2,MMP2,SERPINF2,PDGFRB,GOT1,NPPC,CTSS,MFAP4,KLK6,MRC2
AC\Very Slow\Typical\Rapid	0.0000	438	GO:0045595	GO:BP	regulation of cell differentiation	RGMA,NBL1,FBLN1,RTN4R,NRP1,PLXNB2,SEMA7A,CSPG5,SOD1,F2,AGT,IGF2,COL1A1,APOA1,FGA,FGB,FGG,C1QC,FN1,PROC,THY1,APP,CTSL,SERPINF2,CSF1,SPP1,KIT,FGFR1,TIMP2,CDH2,EFNA1,MAG,FGFR2,PTPRZ1,OMG,NPPC,CALR,AXL,L1CAM,PRDX2,GPC1,SERPINF1,IL6ST,CCN3,EFNB2,EPHA4,CDH4,CDH15,B2M,RELN,CNTN2,LRP1,EFEMP1,CAMK2B,DAG1,FGL2,ATP6AP1,CARTPT,NTRK2,PTPRD,KIAA0319,VASN,FSTL4,PI16,MEGF8,CNTN4,VSTM2A,SPOCK2,SORL1,NRCAM,KLK6,ME…
AC\Very Slow\Typical\Rapid	0.0000	438	GO:0001667	GO:BP	ameboidal-type cell migration	NRP1,SEMA7A,AGT,TIMP1,APOA1,APOE,APOH,FN1,HRG,DCN,SPARC,CTSH,KIT,FGFR1,SCG2,CDH2,EFNA1,PTPRG,CALR,PRSS3,BSG,SERPINF1,PRCP,CCN3,EFNB2,CDH13,TMSB4X,FSTL1,TPBG,ENPP2,MEGF8,MMRN2,SEMA4B,FAT2,ROBO1
AC\Very Slow\Typical\Rapid	0.0000	438	GO:0042063	GO:BP	gliogenesis	CSPG5,SOD1,F2,PENK,C1QA,APP,GSN,CSF1R,GSTP1,CSF1,CLU,VCAN,CDH2,MAG,PTPRZ1,LAMA2,GPC1,IL6ST,EPHA4,RELN,CNTN2,LRP1,DAG1,NTRK2,CSPG4,DNER,ADAM22
AC\Very Slow\Typical\Rapid	0.0000	438	GO:0060191	GO:BP	regulation of lipase activity	APOC1,AGT,APOA1,APOA2,APOC3,APOH,APOA4,PDGFRB,KIT,FGFR1,FGFR2,FGFR3,LRP1,NTRK2,SORT1
AC\Very Slow\Typical\Rapid	0.0001	438	GO:0021700	GO:BP	developmental maturation	SEZ6L2,NRXN1,CLSTN1,AGRN,CLN5,ADGRL1,C3,FGG,C1QA,APP,MMP2,FGFR3,NPPC,AXL,YWHAZ,RELN,CNTN2,CAMK2B,DAG1,PTPRN,SEZ6,XYLT1,NRCAM,BCAN,CNTNAP2
AC\Very Slow\Typical\Rapid	0.0001	438	GO:0050778	GO:BP	positive regulation of immune response	CFB,C1S,ICOSLG,F2,CFD,A2M,C3,C1QA,C1QC,C9,HPX,VTN,PRNP,HRG,THY1,SERPING1,CFI,C2,PROS1,C8A,C8G,CD55,CFH,C4A,C4B,C7,CLU,LAMP1,ICAM2,C6,CD59,PVR,IL6ST,MASP1,MFAP4,ACTB,B2M,MOG,HAVCR2,CPB2,PARK7,CADM1,C1RL,SLC39A10,CFHR2
AC\Very Slow\Typical\Rapid	0.0001	438	GO:0010810	GO:BP	regulation of cell-substrate adhesion	FBLN1,NRP1,CSPG5,PLG,COL1A1,APOA1,FGA,FGB,FGG,FN1,HRG,THY1,APOD,LGALS1,CSF1,NID1,CALR,CDH13,LRP1,SPOCK1,DAG1,SPOCK2
AC\Very Slow\Typical\Rapid	0.0001	438	GO:1901890	GO:BP	positive regulation of cell junction assembly	NRXN1,CLSTN1,AGRN,NRP1,AGT,HRG,THY1,CBLN1,TPBG,NTRK2,PTPRD,SLITRK1,CLSTN3,LRRC4B,CNTNAP2
AC\Very Slow\Typical\Rapid	0.0001	438	GO:0051701	GO:BP	biological process involved in interaction with host	FBLN1,NCAM1,NRP1,ICAM1,GSN,CTSL,CTSB,CD55,LGALS1,LAMP1,PVR,MRC1,AXL,BSG,EFNB2,B2M,PPIA,TYRO3,DAG1,NECTIN1,MOG,PGLYRP2,FUCA2
AC\Very Slow\Typical\Rapid	0.0001	438	GO:0008283	GO:BP	cell population proliferation	FBLN1,NRP1,PLXNB2,ICOSLG,SCRG1,F2,PLG,AGT,TIMP1,PENK,IGF2,APOA1,APOE,APOH,LRG1,FN1,RBP4,PDGFA,PRNP,HRG,APP,APOD,BCHE,CSF1R,CD55,MMP2,SERPINF2,GSTP1,SPARC,CSF1,PDGFRB,CTSH,KIT,CLU,LAMC1,FGFR1,SCG2,MIF,TIMP2,IGFBP2,CDH2,VCAM1,OGN,FGFR2,FGFR3,IGFBP4,PTPRZ1,NPPC,IGFBP6,AZGP1,CNTFR,CALR,PRDX2,SERPINF1,COL18A1,IL6ST,CCN3,EFNB2,CDH13,SST,B2M,TGFBR3,PRDX1,LRP1,TPBG,PTPRK,TGFBI,IGFBP7,ECM1,NTRK2,PTPRN,CSP…
AC\Very Slow\Typical\Rapid	0.0001	438	GO:0002455	GO:BP	humoral immune response mediated by circulating immunoglobulin	C1S,C3,C1QA,C1QC,C9,HPX,SERPING1,CFI,C2,C8A,C8G,CD55,C4A,C4B,C7,CLU,C6,C1RL
AC\Very Slow\Typical\Rapid	0.0001	438	GO:0048646	GO:BP	anatomical structure formation involved in morphogenesis	RGMA,NRXN3,NRXN1,EFNA3,PKM,NRP1,PLXNB2,ANGPTL7,ADGRB2,AGT,C3,COL1A1,APOH,LRG1,FN1,RBP4,VTN,PDGFA,HRG,THY1,APOD,DCN,MMP2,COL4A2,SPARC,PDGFRB,CTSH,COL6A1,SCG2,EFNA1,FGFR2,CBLN1,GPC1,BSG,CHI3L1,SERPINF1,COL18A1,PRCP,MCAM,CCN3,EFNB2,CDH13,YWHAZ,RELN,HSPG2,TGFBR3,ENPP2,DAG1,NECTIN1,TGFBI,ECM1,CSPG4,HTRA1,NRCAM,MYDGF,RELT,TWSG1,MMRN2,ERAP1,ADAMTS1,ROBO1
AC\Very Slow\Typical\Rapid	0.0001	438	GO:1901135	GO:BP	carbohydrate derivative metabolic process	PSAP,FMOD,AGRN,PKM,B4GAT1,CSPG5,CST3,FUCA1,ALDOA,GAPDH,APP,HEXA,DBI,DCN,CTSL,ENO2,PDGFRB,ALDOC,KIT,VCAN,PRKCSH,CD44,GM2A,PGAM1,ITIH2,ITIH1,OGN,AGA,IDS,NPPC,MAN1A1,GPC1,CHI3L1,MAN2A2,LUM,TPI1,TMSB4X,HSPG2,CTBS,ITIH3,ASAH1,ITIH4,CHI3L2,CSPG4,XYLT1,SULF2,CANT1,SPOCK2,BCAN,PGLYRP2,PARK7,OMD,SPOCK3,FUCA2,BPNT2,EXTL2,ITM2B,GDA,LYVE1
AC\Very Slow\Typical\Rapid	0.0001	438	GO:0051918	GO:BP	negative regulation of fibrinolysis	F2,PLG,APOH,HRG,SERPINF2,CPB2
AC\Very Slow\Typical\Rapid	0.0001	438	GO:2000257	GO:BP	regulation of protein activation cascade	F10,F12,SERPINC1,A2M,KLKB1,SERPING1
AC\Very Slow\Typical\Rapid	0.0001	438	GO:0030194	GO:BP	positive regulation of blood coagulation	F2,PLG,F12,APOH,HRG,SERPINF2,PRDX2,CPB2
AC\Very Slow\Typical\Rapid	0.0001	438	GO:1900048	GO:BP	positive regulation of hemostasis	F2,PLG,F12,APOH,HRG,SERPINF2,PRDX2,CPB2
AC\Very Slow\Typical\Rapid	0.0001	438	GO:2000266	GO:BP	regulation of blood coagulation, intrinsic pathway	F12,SERPINC1,A2M,KLKB1,SERPING1
AC\Very Slow\Typical\Rapid	0.0001	438	GO:0006958	GO:BP	complement activation, classical pathway	C1S,C3,C1QA,C1QC,C9,SERPING1,CFI,C2,C8A,C8G,CD55,C4A,C4B,C7,CLU,C6,C1RL
AC\Very Slow\Typical\Rapid	0.0001	438	GO:0044273	GO:BP	sulfur compound catabolic process	FMOD,CSPG5,HEXA,DCN,VCAN,OGN,IDS,LUM,CSPG4,BCAN,OMD
AC\Very Slow\Typical\Rapid	0.0001	438	GO:0034446	GO:BP	substrate adhesion-dependent cell spreading	FBLN1,NRP1,ATRN,CSPG5,APOA1,FGA,FGB,FGG,FN1,LAMC1,EFNA1,CALR,AXL,TYRO3,MEGF9
AC\Very Slow\Typical\Rapid	0.0001	438	GO:0010001	GO:BP	glial cell differentiation	CSPG5,SOD1,F2,C1QA,APP,GSN,GSTP1,CLU,CDH2,MAG,PTPRZ1,LAMA2,GPC1,IL6ST,EPHA4,RELN,CNTN2,LRP1,DAG1,NTRK2,DNER,ADAM22
AC\Very Slow\Typical\Rapid	0.0001	438	GO:0050820	GO:BP	positive regulation of coagulation	F2,PLG,F12,APOH,HRG,SERPINF2,PRDX2,CPB2
AC\Very Slow\Typical\Rapid	0.0001	438	GO:0010811	GO:BP	positive regulation of cell-substrate adhesion	FBLN1,NRP1,CSPG5,APOA1,FGA,FGB,FGG,FN1,HRG,THY1,CSF1,NID1,CALR,CDH13,DAG1,SPOCK2
AC\Very Slow\Typical\Rapid	0.0001	438	GO:0034369	GO:BP	plasma lipoprotein particle remodeling	APOC1,AGT,APOA1,APOE,APOA2,APOC3,LCAT,APOA4,PLTP
AC\Very Slow\Typical\Rapid	0.0001	438	GO:0034368	GO:BP	protein-lipid complex remodeling	APOC1,AGT,APOA1,APOE,APOA2,APOC3,LCAT,APOA4,PLTP
AC\Very Slow\Typical\Rapid	0.0001	438	GO:0042127	GO:BP	regulation of cell population proliferation	FBLN1,NRP1,ICOSLG,F2,PLG,AGT,TIMP1,IGF2,APOE,APOH,LRG1,FN1,RBP4,PDGFA,PRNP,HRG,APP,APOD,BCHE,CSF1R,CD55,MMP2,SERPINF2,GSTP1,SPARC,CSF1,PDGFRB,CTSH,KIT,CLU,LAMC1,FGFR1,SCG2,MIF,TIMP2,IGFBP2,CDH2,VCAM1,OGN,FGFR2,FGFR3,PTPRZ1,NPPC,IGFBP6,AZGP1,CNTFR,CALR,SERPINF1,COL18A1,IL6ST,CCN3,EFNB2,CDH13,SST,B2M,TGFBR3,TPBG,PTPRK,IGFBP7,ECM1,NTRK2,PTPRN,SULF2,CADM4,VSTM2A,HAVCR2,HTRA1,MYDGF,CPB2,MEGF10,CGREF1,…
AC\Very Slow\Typical\Rapid	0.0002	438	GO:0010648	GO:BP	negative regulation of cell communication	NBL1,FBLN1,NRP1,PCDH17,AGT,APOA1,APOE,FGA,FGB,FGG,AMBP,AHSG,PRNP,HRG,THY1,APOD,ICAM1,BCHE,DCN,CD14,GSTP1,CHGA,CLU,HSPA5,SCG2,MIF,TIMP2,CD44,IGFBP2,CDH2,EFNA1,IGFBP4,CBLN1,IGFBP6,CALR,PEBP1,PRDX2,GPC1,IL6ST,CCN3,APLP1,TMSB4X,PPIA,SIRPA,TGFBR3,TYRO3,LRP1,FSTL1,DAG1,CARTPT,ECM1,PTPRD,VASN,FSTL4,MEGF8,SULF2,CADM4,SMPDL3B,SORL1,HTRA1,PIK3IP1,PARK7,PRRT1,C1QTNF3,TWSG1,MMRN2,DKK3,NDRG2,HYOU1,ROBO1
AC\Very Slow\Typical\Rapid	0.0002	438	GO:0023057	GO:BP	negative regulation of signaling	NBL1,FBLN1,NRP1,PCDH17,AGT,APOA1,APOE,FGA,FGB,FGG,AMBP,AHSG,PRNP,HRG,THY1,APOD,ICAM1,BCHE,DCN,CD14,GSTP1,CHGA,CLU,HSPA5,SCG2,MIF,TIMP2,CD44,IGFBP2,CDH2,EFNA1,IGFBP4,CBLN1,IGFBP6,CALR,PEBP1,PRDX2,GPC1,IL6ST,CCN3,APLP1,TMSB4X,PPIA,SIRPA,TGFBR3,TYRO3,LRP1,FSTL1,DAG1,CARTPT,ECM1,PTPRD,VASN,FSTL4,MEGF8,SULF2,CADM4,SMPDL3B,SORL1,HTRA1,PIK3IP1,PARK7,PRRT1,C1QTNF3,TWSG1,MMRN2,DKK3,NDRG2,HYOU1,ROBO1
AC\Very Slow\Typical\Rapid	0.0002	438	GO:0050766	GO:BP	positive regulation of phagocytosis	SOD1,C3,APOA1,APOA2,AHSG,C2,C4A,C4B,CALR,SIRPA,LRP1,LMAN2
AC\Very Slow\Typical\Rapid	0.0002	438	GO:0050731	GO:BP	positive regulation of peptidyl-tyrosine phosphorylation	NRP1,AGT,IGF2,HPX,VTN,PRNP,ICAM1,CSF1R,KIT,MIF,CD44,EFNA1,FGFR3,IL6ST,EPHA4,RELN,CNTN1,ENPP2,NTRK2,CSPG4
AC\Very Slow\Typical\Rapid	0.0003	438	GO:0034367	GO:BP	protein-containing complex remodeling	APOC1,AGT,APOA1,APOE,APOA2,APOC3,LCAT,APOA4,PLTP
AC\Very Slow\Typical\Rapid	0.0003	438	GO:0071363	GO:BP	cellular response to growth factor stimulus	RGMA,NRXN1,FMOD,NBL1,CLEC3B,NRP1,AGT,PENK,COL1A1,LRG1,VTN,HRG,APP,DCN,COL1A2,COL4A2,GSTP1,PDGFRB,HSPA5,FGFR1,CD44,GOT1,VCAM1,FGFR2,FGFR3,GPC1,TGFBR3,FSTL1,PTPRK,NTRK2,VASN,MEGF8,SULF2,CADM4,VSTM2A,SORL1,HTRA1,NEO1,SORT1,TWSG1,MMRN2,DKK3,ROBO1
AC\Very Slow\Typical\Rapid	0.0003	438	GO:0070848	GO:BP	response to growth factor	RGMA,NRXN1,FMOD,NBL1,CLEC3B,NRP1,AGT,PENK,COL1A1,LRG1,VTN,HRG,APP,DCN,COL1A2,COL4A2,GSTP1,PDGFRB,HSPA5,FGFR1,CD44,GOT1,VCAM1,FGFR2,FGFR3,GPC1,LUM,TGFBR3,FSTL1,PTPRK,NTRK2,VASN,MEGF8,SULF2,CADM4,VSTM2A,SORL1,HTRA1,NEO1,SORT1,TWSG1,MMRN2,DKK3,ROBO1
AC\Very Slow\Typical\Rapid	0.0003	438	GO:0010631	GO:BP	epithelial cell migration	NRP1,AGT,APOA1,APOE,APOH,HRG,DCN,SPARC,CTSH,KIT,FGFR1,SCG2,EFNA1,PTPRG,CALR,PRSS3,BSG,SERPINF1,PRCP,CCN3,EFNB2,CDH13,TMSB4X,FSTL1,ENPP2,MMRN2,FAT2,ROBO1
AC\Very Slow\Typical\Rapid	0.0003	438	GO:0034433	GO:BP	steroid esterification	APOC1,AGT,APOA1,APOE,APOA2,LCAT,APOA4
AC\Very Slow\Typical\Rapid	0.0003	438	GO:0034434	GO:BP	sterol esterification	APOC1,AGT,APOA1,APOE,APOA2,LCAT,APOA4
AC\Very Slow\Typical\Rapid	0.0003	438	GO:0034435	GO:BP	cholesterol esterification	APOC1,AGT,APOA1,APOE,APOA2,LCAT,APOA4
AC\Very Slow\Typical\Rapid	0.0003	438	GO:0007610	GO:BP	behavior	SEZ6L2,NRXN3,NRXN1,PCDH17,GPR37,SOD1,AGT,PENK,NPY,APOE,PRNP,APP,BCHE,KIT,GM2A,PTPRZ1,CNTFR,SERPINF1,PTGDS,NPTX2,SELENOP,EPHA4,B2M,RELN,CNTN2,TPBG,CARTPT,NTRK2,SEZ6,NEGR1,SLITRK1,PARK7,PRRT1,CNTNAP4,ADAM22,NRXN2,CNTNAP2
AC\Very Slow\Typical\Rapid	0.0003	438	GO:0090132	GO:BP	epithelium migration	NRP1,AGT,APOA1,APOE,APOH,HRG,DCN,SPARC,CTSH,KIT,FGFR1,SCG2,EFNA1,PTPRG,CALR,PRSS3,BSG,SERPINF1,PRCP,CCN3,EFNB2,CDH13,TMSB4X,FSTL1,ENPP2,MMRN2,FAT2,ROBO1
AC\Very Slow\Typical\Rapid	0.0003	438	GO:0002253	GO:BP	activation of immune response	CFB,C1S,ICOSLG,F2,CFD,A2M,C3,C1QA,C1QC,C9,VTN,PRNP,THY1,SERPING1,CFI,C2,PROS1,C8A,C8G,CD55,CFH,C4A,C4B,C7,CLU,ICAM2,C6,CD59,MASP1,MFAP4,ACTB,MOG,CPB2,C1RL,SLC39A10,CFHR2
AC\Very Slow\Typical\Rapid	0.0004	438	GO:0034372	GO:BP	very-low-density lipoprotein particle remodeling	APOA1,APOE,APOA2,APOC3,LCAT,APOA4
AC\Very Slow\Typical\Rapid	0.0004	438	GO:0010038	GO:BP	response to metal ion	NRXN1,CUTA,SOD1,PENK,FGA,FGB,FGG,C1QA,TF,PRNP,APP,ICAM1,GSN,SOD3,CD14,SPARC,KIT,HSPA5,GOT1,IGFBP2,PAM,VCAM1,CALR,BSG,SERPINF1,B2M,GGH,PARK7
AC\Very Slow\Typical\Rapid	0.0004	438	GO:1901888	GO:BP	regulation of cell junction assembly	NRXN1,CLSTN1,AGRN,NRP1,SLIT1,AGT,HRG,THY1,APP,APOD,CBLN1,LRP1,TPBG,NECTIN1,NTRK2,PTPRD,SLITRK1,CLSTN3,LRRC4B,CNTNAP2
AC\Very Slow\Typical\Rapid	0.0005	438	GO:0090130	GO:BP	tissue migration	NRP1,AGT,APOA1,APOE,APOH,HRG,DCN,SPARC,CTSH,KIT,FGFR1,SCG2,EFNA1,PTPRG,CALR,PRSS3,BSG,SERPINF1,PRCP,CCN3,EFNB2,CDH13,TMSB4X,FSTL1,ENPP2,MMRN2,FAT2,ROBO1
AC\Very Slow\Typical\Rapid	0.0005	438	GO:0051050	GO:BP	positive regulation of transport	SOD1,F2,AGT,C3,APOA1,APOE,APOA2,FGA,FGB,FGG,RBP4,AHSG,TF,VTN,PRNP,THY1,C2,DBI,CD14,PDGFRB,C4A,C4B,SPP1,CLU,LAMP1,CDH2,CTSS,PON1,CALR,AXL,BSG,CACNA2D1,PLTP,ACTB,B2M,TMSB4X,PPIA,YWHAZ,SIRPA,RELN,LRP1,CNTN1,LMAN2,ATP6AP1,CARTPT,SORL1,CPB2,PARK7,C1QTNF3,CALY
AC\Very Slow\Typical\Rapid	0.0005	438	GO:0051129	GO:BP	negative regulation of cellular component organization	RGMA,NRXN1,RTN4R,APOC1,NRP1,SLIT1,SEMA7A,CST3,APOA1,APOE,APOA2,APOC3,PRNP,HRG,THY1,APOD,GSN,APOA4,LGALS1,SPP1,CLU,HSPA5,LAMP2,PRKCSH,EFNA1,MAG,CBLN1,PTPRG,OMG,EFNB2,EPHA4,B2M,TMSB4X,TMSB10,LRP1,SPOCK1,KIAA0319,FSTL4,RTN4RL2,SORL1,PARK7,SEMA4B,CTSZ
AC\Very Slow\Typical\Rapid	0.0005	438	GO:0009968	GO:BP	negative regulation of signal transduction	NBL1,FBLN1,NRP1,AGT,APOA1,APOE,FGA,FGB,FGG,AMBP,AHSG,PRNP,HRG,THY1,APOD,ICAM1,DCN,CD14,GSTP1,CLU,HSPA5,SCG2,MIF,TIMP2,CD44,IGFBP2,CDH2,EFNA1,IGFBP4,CBLN1,IGFBP6,CALR,PEBP1,PRDX2,GPC1,IL6ST,CCN3,APLP1,TMSB4X,PPIA,SIRPA,TGFBR3,TYRO3,LRP1,FSTL1,DAG1,ECM1,PTPRD,VASN,FSTL4,MEGF8,SULF2,CADM4,SMPDL3B,SORL1,HTRA1,PIK3IP1,PARK7,C1QTNF3,TWSG1,MMRN2,DKK3,NDRG2,HYOU1,ROBO1
AC\Very Slow\Typical\Rapid	0.0005	438	GO:0002449	GO:BP	lymphocyte mediated immunity	C1S,C3,C1QA,C1QC,C9,HPX,SERPING1,CFI,ICAM1,C2,C8A,C8G,CD55,CTSH,C4A,C4B,C7,CLU,LAMP1,C6,PVR,CTSC,B2M,PRDX1,HAVCR2,CADM1,C1RL
AC\Very Slow\Typical\Rapid	0.0006	438	GO:0060322	GO:BP	head development	SEZ6L2,NRXN1,RTN4R,NRP1,PLXNB2,SLIT1,SEMA7A,CLN5,ATRN,NPY,COL1A1,APP,APOD,CSF1R,MMP2,HSPA5,CDH2,MAG,FGFR2,CBLN1,PTPRG,AXL,SELENOP,APLP1,EPHA5,ACTB,B2M,RELN,BASP1,HSPG2,CNTN2,TYRO3,LRP1,CNTN1,NTRK2,SEZ6,CNTN4,BCAN,SDF4,TWSG1,ADGRL3,PCDH9,CNTNAP2,NDRG2,ROBO1
AC\Very Slow\Typical\Rapid	0.0006	438	GO:0050769	GO:BP	positive regulation of neurogenesis	NRP1,PLXNB2,SEMA7A,FN1,KIT,MAG,PTPRZ1,L1CAM,SERPINF1,IL6ST,EPHA4,CDH4,RELN,LRP1,CAMK2B,DAG1,NTRK2,PTPRD,MEGF8,SLITRK1,ROBO1
AC\Very Slow\Typical\Rapid	0.0007	438	GO:0048675	GO:BP	axon extension	RTN4R,NRP1,SLIT1,SEMA7A,APOE,FN1,MAG,L1CAM,CDH4,LRP1,ALCAM,KIAA0319,MEGF8,NRCAM,SEMA4B
AC\Very Slow\Typical\Rapid	0.0007	438	GO:0033700	GO:BP	phospholipid efflux	APOC1,APOA1,APOE,APOA2,APOC3,APOA4
AC\Very Slow\Typical\Rapid	0.0008	438	GO:0016043	GO:BP	cellular component organization	SERPINA1,PDE4DIP,SEZ6L2,RGMA,NRXN3,NRXN1,FMOD,CLSTN1,AGRN,NBL1,FBLN1,EFNA3,CDH6,NFASC,NCAM1,RTN4R,APOC1,DNASE2,QSOX1,GFRA2,CHL1,TPP1,NRP1,PCDH17,PLXNB2,NCAM2,ANGPTL7,SLIT1,SEMA7A,CLN5,ADGRL1,CSPG5,SOD1,F2,PLG,AGT,A2M,C3,TIMP1,CST3,NPY,IGF2,COL1A1,APOA1,APOE,APOA2,APOC3,FGA,FGB,FGG,C1QA,C1QC,C9,FN1,TTR,TF,KLKB1,VTN,ALDOA,PDGFA,PRNP,LCAT,HRG,THY1,GAPDH,APP,APOD,SERPINA5,ICAM1,GSN,APOA4,CSF1R,DCN,CT…
AC\Very Slow\Typical\Rapid	0.0008	438	GO:0048588	GO:BP	developmental cell growth	RGMA,RTN4R,NRP1,SLIT1,SEMA7A,AGT,APOE,FN1,APP,SPP1,MAG,L1CAM,CDH4,LRP1,ALCAM,KIAA0319,FSTL4,PI16,MEGF8,NRCAM,SEMA4B
AC\Very Slow\Typical\Rapid	0.0008	438	GO:0007160	GO:BP	cell-matrix adhesion	NRP1,FGA,FGB,FGG,FN1,VTN,HRG,THY1,APOD,CSF1,NID1,CD44,VCAM1,L1CAM,CDH13,LRP1,NID2,DAG1,PTPRK,EPDR1,LYVE1
AC\Very Slow\Typical\Rapid	0.0008	438	GO:0080134	GO:BP	regulation of response to stress	RGMA,RTN4R,GPR37,SEMA7A,SOD1,F2,F10,PLG,F12,SERPINC1,AGT,A2M,C3,KNG1,PENK,APOA1,APOE,FGA,FGB,FGG,APOH,AMBP,AHSG,HPX,KLKB1,VTN,PROC,PDGFA,HRG,THY1,APP,SERPING1,PROS1,SERPINF2,GSTP1,SPP1,TXN,CLU,HSPA5,LAMP1,ICAM2,MIF,PVR,CD44,PRDX2,SERPINF1,IL6ST,CCN3,CTSC,EPHA4,B2M,TMSB4X,PPIA,SIRPA,TYRO3,PRDX1,LRP1,CAMK2B,FGL2,KIAA0319,CD163,CADM4,HAVCR2,SMPDL3B,HTRA1,CPB2,PGLYRP2,PARK7,C1QTNF3,CADM1,ERAP1,HYOU1
AC\Very Slow\Typical\Rapid	0.0008	438	GO:0007420	GO:BP	brain development	SEZ6L2,NRXN1,RTN4R,NRP1,PLXNB2,SLIT1,SEMA7A,CLN5,ATRN,NPY,APP,APOD,CSF1R,HSPA5,CDH2,MAG,FGFR2,CBLN1,PTPRG,AXL,SELENOP,APLP1,EPHA5,ACTB,B2M,RELN,BASP1,HSPG2,CNTN2,TYRO3,LRP1,CNTN1,NTRK2,SEZ6,CNTN4,BCAN,SDF4,TWSG1,ADGRL3,PCDH9,CNTNAP2,NDRG2,ROBO1
AC\Very Slow\Typical\Rapid	0.0009	438	GO:0060560	GO:BP	developmental growth involved in morphogenesis	RGMA,RTN4R,NRP1,SLIT1,SEMA7A,APOE,FN1,APP,CSF1,SPP1,MAG,FGFR2,L1CAM,CDH4,LRP1,ALCAM,KIAA0319,FSTL4,MEGF8,NRCAM,SEMA4B
AC\Very Slow\Typical\Rapid	0.0010	438	GO:0045785	GO:BP	positive regulation of cell adhesion	FBLN1,NRP1,ICOSLG,CSPG5,IGF2,APOA1,FGA,FGB,FGG,FN1,HRG,THY1,ICAM1,CD55,SERPINF2,LGALS1,CSF1,NID1,CD44,IGFBP2,VCAM1,CALR,IL6ST,EPHA4,CDH13,SIRPA,DAG1,HAVCR2,SPOCK2,MEGF10
AC\Very Slow\Typical\Rapid	0.0010	438	GO:0106030	GO:BP	neuron projection fasciculation	NRP1,NCAM2,EPHA4,CNTN2,MEGF8,CNTN4,NRCAM
AC\Very Slow\Typical\Rapid	0.0010	438	GO:0007413	GO:BP	axonal fasciculation	NRP1,NCAM2,EPHA4,CNTN2,MEGF8,CNTN4,NRCAM
AC\Very Slow\Typical\Rapid	0.0011	438	GO:0007267	GO:BP	cell-cell signaling	NRXN1,CLSTN1,AGRN,EFNA3,SCG5,CACNA2D2,NRP1,PCDH17,VGF,LY6H,CSPG5,NPTXR,AGT,C3,PENK,NPY,COL1A1,APOE,FGA,FGB,FGG,C1QA,RBP4,PDGFA,PRNP,THY1,APP,BCHE,SPP1,CHGA,KIT,CPE,IGFBP2,CDH2,EFNA1,FGFR2,FGFR3,IGFBP4,CBLN1,LAMA2,IGFBP6,PCSK1,NPTX2,GRIA4,CCN3,EFNB2,CACNA2D1,EPHA5,EPHA4,CDH8,SST,RELN,CNTN2,LRP1,PCDH1,CAMK2B,TPBG,DAG1,NPTX1,CARTPT,NTRK2,PTPRN,PTPRD,SEZ6,SULF2,CNTN4,PTPRN2,PARK7,PRRT1,CLSTN3,C1QTNF3…
AC\Very Slow\Typical\Rapid	0.0012	438	GO:0010872	GO:BP	regulation of cholesterol esterification	APOC1,AGT,APOA1,APOE,APOA2,APOA4
AC\Very Slow\Typical\Rapid	0.0012	438	GO:0090128	GO:BP	regulation of synapse maturation	NRXN1,CLSTN1,ADGRL1,YWHAZ,RELN,CAMK2B
AC\Very Slow\Typical\Rapid	0.0012	438	GO:0034370	GO:BP	triglyceride-rich lipoprotein particle remodeling	APOA1,APOE,APOA2,APOC3,LCAT,APOA4
AC\Very Slow\Typical\Rapid	0.0014	438	GO:0051716	GO:BP	cellular response to stimulus	SEZ6L2,CHGB,RGMA,PSAP,NRXN3,HLA-C,NRXN1,FMOD,AGRN,NBL1,FBLN1,EFNA3,SCG5,FAM3C,CDH6,CLEC3B,PKM,NCAM1,RTN4R,APOC1,GFRA2,CHL1,TPP1,NRP1,PLXNB2,VGF,GPR37,ADGRB2,SUSD5,ICOSLG,SEMA7A,LY6H,ADGRL1,CSPG5,NPTXR,SOD1,F2,HP,F10,CFD,AGT,A2M,C3,TIMP1,KNG1,PENK,NPY,IGF2,COL1A1,APOA1,APOE,APOC3,FGA,FGB,FGG,LRG1,FN1,AMBP,AHSG,TTR,TF,HPX,VTN,PDGFA,PRNP,HRG,THY1,GAPDH,APP,APOD,ICAM1,GSN,APOA4,CSF1R,DCN,CTSL,CTSB,CO…
AC\Very Slow\Typical\Rapid	0.0014	438	GO:0051130	GO:BP	positive regulation of cellular component organization	PDE4DIP,RGMA,NRXN1,CLSTN1,AGRN,NRP1,PLXNB2,SEMA7A,ADGRL1,AGT,C3,IGF2,APOA1,APOE,FN1,TF,VTN,HRG,THY1,APP,ICAM1,GSN,DCN,CD14,SERPINF2,PDGFRB,KIT,CLU,HSPA5,CBLN1,AXL,L1CAM,SERPINF1,EPHA4,CDH4,B2M,YWHAZ,RELN,LRP1,CNTN1,CAMK2B,TPBG,ENPP2,DAG1,NTRK2,PTPRD,NEGR1,MEGF8,CPB2,SLITRK1,PARK7,SERPINI1,CLSTN3,LRRC4B,CALY,CNTNAP2,ROBO1
AC\Very Slow\Typical\Rapid	0.0014	438	GO:0000302	GO:BP	response to reactive oxygen species	GPR37,SOD1,HP,COL1A1,APOE,APOD,APOA4,MMP2,SOD3,GSTP1,PDGFRB,TXN,AXL,PRDX2,HBB,SIRPA,PRDX1,PTPRK,PTPRN,PARK7
AC\Very Slow\Typical\Rapid	0.0014	438	GO:0043691	GO:BP	reverse cholesterol transport	APOA1,APOE,APOA2,APOC3,LCAT,APOA4,CLU
AC\Very Slow\Typical\Rapid	0.0015	438	GO:0010769	GO:BP	regulation of cell morphogenesis involved in differentiation	FBLN1,NRP1,CSPG5,APOA1,FGA,FGB,FGG,CALR,EPHA4,RELN,CNTN2,CAMK2B,PTPRD
AC\Very Slow\Typical\Rapid	0.0015	438	GO:0030516	GO:BP	regulation of axon extension	RTN4R,NRP1,SEMA7A,APOE,FN1,MAG,L1CAM,CDH4,LRP1,KIAA0319,MEGF8,NRCAM,SEMA4B
AC\Very Slow\Typical\Rapid	0.0015	438	GO:0007568	GO:BP	aging	SOD1,AGT,TIMP1,PENK,C1QA,PRNP,APP,APOD,SERPING1,ICAM1,GSN,DCN,COL4A2,PDGFRB,MIF,TIMP2,IGFBP2,VCAM1,CALR,SERPINF1,CTSC,B2M,LRP1,DAG1,ECRG4
AC\Very Slow\Typical\Rapid	0.0016	438	GO:0050771	GO:BP	negative regulation of axonogenesis	RGMA,RTN4R,NRP1,SEMA7A,THY1,SPP1,MAG,OMG,KIAA0319,FSTL4,SEMA4B
AC\Very Slow\Typical\Rapid	0.0016	438	GO:0022604	GO:BP	regulation of cell morphogenesis	FBLN1,NRP1,PLXNB2,CSPG5,F2,APOA1,FGA,FGB,FGG,FN1,ALDOA,ICAM1,CSF1R,SPARC,KIT,CD44,CALR,EPHA4,RELN,CNTN2,CAMK2B,ENPP2,DAG1,PTPRD
AC\Very Slow\Typical\Rapid	0.0018	438	GO:0043542	GO:BP	endothelial cell migration	NRP1,AGT,APOA1,APOE,APOH,HRG,DCN,SPARC,FGFR1,SCG2,EFNA1,CALR,PRSS3,BSG,SERPINF1,PRCP,CCN3,EFNB2,CDH13,TMSB4X,FSTL1,MMRN2,ROBO1
AC\Very Slow\Typical\Rapid	0.0018	438	GO:0031346	GO:BP	positive regulation of cell projection organization	RGMA,AGRN,NRP1,PLXNB2,SEMA7A,AGT,APOE,FN1,KIT,HSPA5,L1CAM,SERPINF1,EPHA4,CDH4,RELN,LRP1,CNTN1,CAMK2B,ENPP2,NTRK2,PTPRD,NEGR1,MEGF8,SLITRK1,SERPINI1,ROBO1
AC\Very Slow\Typical\Rapid	0.0019	438	GO:0050920	GO:BP	regulation of chemotaxis	NBL1,NRP1,SEMA7A,HRG,CSF1R,GSTP1,CSF1,PDGFRB,FGFR1,SCG2,MIF,CALR,CCN3,EFNB2,CDH13,TMSB4X,TPBG,MEGF8,SEMA4B,ROBO1
AC\Very Slow\Typical\Rapid	0.0020	438	GO:0008037	GO:BP	cell recognition	NRP1,NCAM2,ALDOA,APP,C4B,VCAN,BSG,EPHA4,YWHAZ,CNTN2,OPCML,COLEC12,MEGF8,CNTN4,HAVCR2,NRCAM,MEGF10,CADM1,NTM,FETUB,CNTNAP2,ROBO1
AC\Very Slow\Typical\Rapid	0.0020	438	GO:0051961	GO:BP	negative regulation of nervous system development	RGMA,RTN4R,NRP1,SLIT1,SEMA7A,F2,THY1,SPP1,MAG,CBLN1,OMG,B2M,KIAA0319,FSTL4,SORL1,SEMA4B
AC\Very Slow\Typical\Rapid	0.0021	438	GO:0051963	GO:BP	regulation of synapse assembly	NRXN1,CLSTN1,AGRN,SLIT1,APP,CBLN1,TPBG,NECTIN1,NTRK2,PTPRD,SLITRK1,CLSTN3,LRRC4B
AC\Very Slow\Typical\Rapid	0.0023	438	GO:0099536	GO:BP	synaptic signaling	NRXN1,CLSTN1,AGRN,PCDH17,VGF,LY6H,CSPG5,NPTXR,AGT,PENK,NPY,APOE,PRNP,APP,BCHE,KIT,CDH2,CBLN1,LAMA2,NPTX2,GRIA4,EPHA4,CDH8,SST,RELN,CNTN2,CAMK2B,TPBG,DAG1,NPTX1,CARTPT,NTRK2,PTPRD,SEZ6,CNTN4,PTPRN2,PARK7,PRRT1,CLSTN3,CNTNAP4,NRXN2
AC\Very Slow\Typical\Rapid	0.0023	438	GO:0034371	GO:BP	chylomicron remodeling	APOA1,APOE,APOA2,APOC3,APOA4
AC\Very Slow\Typical\Rapid	0.0023	438	GO:2000258	GO:BP	negative regulation of protein activation cascade	F10,F12,A2M,KLKB1,SERPING1
AC\Very Slow\Typical\Rapid	0.0024	438	GO:0030534	GO:BP	adult behavior	SEZ6L2,NRXN3,NRXN1,PCDH17,NPY,APP,EPHA4,CNTN2,CARTPT,SEZ6,SLITRK1,PARK7,ADAM22,NRXN2,CNTNAP2
AC\Very Slow\Typical\Rapid	0.0028	438	GO:0061718	GO:BP	glucose catabolic process to pyruvate	PKM,ALDOA,GAPDH,ENO2,ALDOC,PGAM1,TPI1
AC\Very Slow\Typical\Rapid	0.0028	438	GO:0061621	GO:BP	canonical glycolysis	PKM,ALDOA,GAPDH,ENO2,ALDOC,PGAM1,TPI1
AC\Very Slow\Typical\Rapid	0.0028	438	GO:0006735	GO:BP	NADH regeneration	PKM,ALDOA,GAPDH,ENO2,ALDOC,PGAM1,TPI1
AC\Very Slow\Typical\Rapid	0.0031	438	GO:0070571	GO:BP	negative regulation of neuron projection regeneration	RGMA,RTN4R,THY1,SPP1,EPHA4,KIAA0319
AC\Very Slow\Typical\Rapid	0.0033	438	GO:0071495	GO:BP	cellular response to endogenous stimulus	RGMA,NRXN1,FMOD,NBL1,CLEC3B,PKM,SOD1,AGT,PENK,IGF2,COL1A1,FGB,LRG1,AHSG,PRNP,APP,ICAM1,CTSL,CTSB,COL1A2,MMP2,COL4A2,GSTP1,PDGFRB,CTSH,KIT,HSPA5,FGFR1,COL6A1,HSP90B1,CD44,GOT1,IGFBP2,VCAM1,FGFR2,FGFR3,CTSS,CALR,GPC1,SERPINF1,PRCP,APLP1,CACNA2D1,EPHA4,ACTB,SST,TGFBR3,LRP1,FSTL1,PTPRK,ATP6AP1,IGFBP7,NTRK2,VASN,MEGF8,SULF2,VSTM2A,SORL1,HTRA1,NEO1,PARK7,SORT1,TWSG1,CALY,DKK3
AC\Very Slow\Typical\Rapid	0.0034	438	GO:0042327	GO:BP	positive regulation of phosphorylation	NRXN1,NRP1,SEMA7A,SOD1,F2,AGT,C3,IGF2,TF,HPX,VTN,PDGFA,PRNP,APP,ICAM1,CSF1R,CSF1,PDGFRB,TXN,KIT,CLU,FGFR1,MIF,CD44,EFNA1,FGFR2,FGFR3,IGFBP6,AXL,PRDX2,CHI3L1,IL6ST,EPHA5,EPHA4,PPIA,RELN,TYRO3,CNTN1,ENPP2,DAG1,CARTPT,NTRK2,CSPG4,MYDGF,PARK7,TWSG1,ROBO1
AC\Very Slow\Typical\Rapid	0.0039	438	GO:0001817	GO:BP	regulation of cytokine production	FBLN1,ICOSLG,SEMA7A,SOD1,F2,AGT,C3,APOA1,APOA2,FN1,ORM1,PRNP,GAPDH,APP,APOD,CSF1R,CD55,CD14,SERPINF2,GSTP1,KIT,CLU,MIF,ORM2,AXL,BSG,CHI3L1,IL6ST,LUM,B2M,TMSB4X,SIRPA,LRP1,MOG,PLD3,SULF2,HAVCR2,SORL1,PGLYRP2,PARK7,C1QTNF3,CADM1,TWSG1,NDRG2
AC\Very Slow\Typical\Rapid	0.0039	438	GO:0051965	GO:BP	positive regulation of synapse assembly	NRXN1,CLSTN1,AGRN,CBLN1,TPBG,NTRK2,PTPRD,SLITRK1,CLSTN3,LRRC4B
AC\Very Slow\Typical\Rapid	0.0041	438	GO:2000267	GO:BP	negative regulation of blood coagulation, intrinsic pathway	F12,A2M,KLKB1,SERPING1
AC\Very Slow\Typical\Rapid	0.0045	438	GO:0042325	GO:BP	regulation of phosphorylation	NRXN1,FBLN1,GFRA2,NRP1,PLXNB2,SEMA7A,SOD1,F2,AGT,C3,IGF2,APOA1,APOE,FN1,AHSG,TF,HPX,VTN,PDGFA,PRNP,HRG,THY1,APP,ICAM1,CSF1R,GSTP1,CSF1,PDGFRB,TXN,KIT,CLU,FGFR1,MIF,CD44,PGAM1,EFNA1,FGFR2,FGFR3,IGFBP6,AXL,PRDX2,CHI3L1,IL6ST,EPHA5,EPHA4,ACTB,PPIA,SIRPA,RELN,TYRO3,CNTN1,ENPP2,DAG1,CARTPT,NTRK2,CSPG4,CADM4,SORL1,MYDGF,PIK3IP1,PARK7,TWSG1,ROBO1
AC\Very Slow\Typical\Rapid	0.0048	438	GO:0001816	GO:BP	cytokine production	FBLN1,ICOSLG,SEMA7A,SOD1,F2,AGT,C3,APOA1,APOA2,FN1,ORM1,PRNP,GAPDH,APP,APOD,CSF1R,CD55,CD14,SERPINF2,GSTP1,KIT,CLU,MIF,ORM2,AXL,BSG,CHI3L1,IL6ST,LUM,B2M,TMSB4X,SIRPA,LRP1,MOG,PLD3,SULF2,HAVCR2,SORL1,PGLYRP2,PARK7,C1QTNF3,CADM1,TWSG1,NDRG2
AC\Very Slow\Typical\Rapid	0.0049	438	GO:0040017	GO:BP	positive regulation of locomotion	FBLN1,NRP1,SEMA7A,F10,AGT,COL1A1,FN1,TF,VTN,PDGFA,THY1,APP,ICAM1,CSF1R,SPARC,CSF1,PDGFRB,CTSH,KIT,HSPA5,FGFR1,SCG2,CALR,BSG,MCAM,CDH13,TMSB4X,RELN,LRP1,TPBG,ENPP2,MEGF8,SPOCK2,SEMA4B,ADAMTS1
AC\Very Slow\Typical\Rapid	0.0051	438	GO:0061620	GO:BP	glycolytic process through glucose-6-phosphate	PKM,ALDOA,GAPDH,ENO2,ALDOC,PGAM1,TPI1
AC\Very Slow\Typical\Rapid	0.0052	438	GO:0090287	GO:BP	regulation of cellular response to growth factor stimulus	RGMA,NRXN1,NBL1,AGT,LRG1,VTN,HRG,DCN,HSPA5,FGFR1,GOT1,GPC1,TGFBR3,FSTL1,VASN,SULF2,CADM4,SORL1,HTRA1,NEO1,TWSG1,MMRN2,DKK3,ROBO1
AC\Very Slow\Typical\Rapid	0.0055	438	GO:0045937	GO:BP	positive regulation of phosphate metabolic process	NRXN1,NRP1,SEMA7A,SOD1,F2,AGT,C3,IGF2,TF,HPX,VTN,PDGFA,PRNP,APP,ICAM1,CSF1R,CSF1,PDGFRB,TXN,KIT,CLU,FGFR1,MIF,CD44,EFNA1,FGFR2,FGFR3,IGFBP6,AXL,PRDX2,CHI3L1,IL6ST,EPHA5,EPHA4,TMSB4X,PPIA,RELN,TYRO3,CNTN1,ENPP2,DAG1,CARTPT,NTRK2,CSPG4,MYDGF,PARK7,TWSG1,SLC39A10,ROBO1
AC\Very Slow\Typical\Rapid	0.0055	438	GO:0010562	GO:BP	positive regulation of phosphorus metabolic process	NRXN1,NRP1,SEMA7A,SOD1,F2,AGT,C3,IGF2,TF,HPX,VTN,PDGFA,PRNP,APP,ICAM1,CSF1R,CSF1,PDGFRB,TXN,KIT,CLU,FGFR1,MIF,CD44,EFNA1,FGFR2,FGFR3,IGFBP6,AXL,PRDX2,CHI3L1,IL6ST,EPHA5,EPHA4,TMSB4X,PPIA,RELN,TYRO3,CNTN1,ENPP2,DAG1,CARTPT,NTRK2,CSPG4,MYDGF,PARK7,TWSG1,SLC39A10,ROBO1
AC\Very Slow\Typical\Rapid	0.0055	438	GO:0030168	GO:BP	platelet activation	F2,COL1A1,APOE,FGA,FGB,FGG,FN1,PDGFA,HRG,COL1A2,AXL,ACTB,PPIA,YWHAZ,HBB,TYRO3
AC\Very Slow\Typical\Rapid	0.0060	438	GO:0099537	GO:BP	trans-synaptic signaling	NRXN1,CLSTN1,PCDH17,VGF,CSPG5,NPTXR,AGT,PENK,NPY,APOE,PRNP,APP,BCHE,KIT,CDH2,CBLN1,LAMA2,NPTX2,GRIA4,EPHA4,CDH8,SST,RELN,CNTN2,CAMK2B,TPBG,DAG1,NPTX1,CARTPT,NTRK2,PTPRD,SEZ6,CNTN4,PTPRN2,PARK7,PRRT1,CLSTN3,CNTNAP4,NRXN2
AC\Very Slow\Typical\Rapid	0.0067	438	GO:0061615	GO:BP	glycolytic process through fructose-6-phosphate	PKM,ALDOA,GAPDH,ENO2,ALDOC,PGAM1,TPI1
AC\Very Slow\Typical\Rapid	0.0069	438	GO:0050900	GO:BP	leukocyte migration	NBL1,F2,COL1A1,FN1,THY1,APP,APOD,ICAM1,PROS1,CSF1R,COL1A2,SLC3A2,CSF1,CHGA,KIT,SCG2,SELL,MIF,CD44,VCAM1,MAG,PPIB,CALR,L1CAM,GPC1,BSG,CCN3,PPIA,SIRPA,ECM1,PODXL2
AC\Very Slow\Typical\Rapid	0.0072	438	GO:0048522	GO:BP	positive regulation of cellular process	PDE4DIP,RGMA,NRXN1,CLSTN1,AGRN,NBL1,FBLN1,EFNA3,CLEC3B,PKM,RTN4R,APOC1,NRP1,PLXNB2,GPR37,ICOSLG,SEMA7A,ADGRL1,CSPG5,SOD1,F2,HP,HPR,F10,F12,AGT,C3,TIMP1,KNG1,IGF2,COL1A1,APOA1,APOE,APOA2,FGA,FGB,FGG,C1QA,LRG1,FN1,RBP4,AHSG,TF,HPX,KLKB1,VTN,PROC,PDGFA,PRNP,HRG,THY1,APP,ICAM1,GSN,C2,APOA4,CSF1R,CTSD,DCN,CD55,MMP2,CD14,SERPINF2,GSTP1,LGALS1,SPARC,CSF1,PDGFRB,CTSH,C4A,C4B,SPP1,TXN,CHGA,KIT,CLU,HSPA5,L…
AC\Very Slow\Typical\Rapid	0.0080	438	GO:0070997	GO:BP	neuron death	NRP1,SOD1,APOE,C1QA,PRNP,GAPDH,APP,CSF1,CHGA,CLU,HSPA5,MAG,PTPRZ1,CNTFR,AXL,SERPINF1,EFNB2,TYRO3,LRP1,NTRK2,SORL1,PARK7,CTSZ,NENF,HYOU1
AC\Very Slow\Typical\Rapid	0.0080	438	GO:0099054	GO:BP	presynapse assembly	NRXN1,PCDH17,APP,CBLN1,EFNB2,PTPRD,SLITRK1,CLSTN3,LRRC4B
AC\Very Slow\Typical\Rapid	0.0083	438	GO:0034378	GO:BP	chylomicron assembly	APOA1,APOE,APOA2,APOC3,APOA4
AC\Very Slow\Typical\Rapid	0.0083	438	GO:0009888	GO:BP	tissue development	RGMA,PSAP,AGRN,CLEC3B,TPP1,NRP1,PLXNB2,SEMA7A,ATRN,SOD1,AGT,C3,TIMP1,NPY,IGF2,COL1A1,FN1,RBP4,AHSG,VTN,PROC,PDGFA,ICAM1,CSF1R,DCN,CTSL,CTSB,COL1A2,MMP2,COL4A2,CSF1,PDGFRB,CTSH,ALDOC,SPP1,LAMC1,FGFR1,COL6A1,CD44,CDH2,EFNA1,FGFR2,FGFR3,NPPC,LAMA2,CALR,GPC1,BSG,CHI3L1,COL18A1,IL6ST,CCN3,LUM,EFNB2,EPHA4,ACTB,BASP1,HSPG2,DSC2,TGFBR3,EFEMP1,FSTL1,ASAH1,DAG1,DSC3,NECTIN1,TGFBI,ECM1,VASN,PI16,MEGF8,SULF2…
AC\Very Slow\Typical\Rapid	0.0085	438	GO:0010770	GO:BP	positive regulation of cell morphogenesis involved in differentiation	NRP1,CSPG5,APOA1,FGA,FGB,FGG,CALR,EPHA4,RELN,CAMK2B,PTPRD
AC\Very Slow\Typical\Rapid	0.0087	438	GO:0009887	GO:BP	animal organ morphogenesis	AGRN,NBL1,NRP1,SLIT1,ATRN,LY6H,SOD1,AGT,IGF2,COL1A1,RBP4,PDGFA,THY1,CSF1R,DCN,COL1A2,MMP2,CSF1,PDGFRB,CTSH,LAMC1,FGFR1,CPE,PAM,CDH2,EFNA1,FGFR2,FGFR3,NPPC,LAMA2,BSG,COL18A1,APLP1,BASP1,HSPG2,TGFBR3,EFEMP1,DAG1,NECTIN1,NTRK2,MEGF8,SULF2,HTRA1,RELT,CPB2,TWSG1,MEGF9,BPNT2,CTSZ,ADAMTS1,ROBO1
AC\Very Slow\Typical\Rapid	0.0090	438	GO:0001934	GO:BP	positive regulation of protein phosphorylation	NRXN1,NRP1,SEMA7A,SOD1,F2,AGT,C3,IGF2,TF,HPX,VTN,PDGFA,PRNP,APP,ICAM1,CSF1R,CSF1,PDGFRB,TXN,KIT,CLU,FGFR1,MIF,CD44,EFNA1,FGFR3,IGFBP6,PRDX2,CHI3L1,IL6ST,EPHA4,PPIA,RELN,CNTN1,ENPP2,DAG1,CARTPT,NTRK2,CSPG4,MYDGF,PARK7,TWSG1,ROBO1
AC\Very Slow\Typical\Rapid	0.0091	438	GO:0060627	GO:BP	regulation of vesicle-mediated transport	NRXN1,APOC1,NRP1,CSPG5,SOD1,C3,APOA1,APOE,APOA2,APOC3,FGA,FGB,FGG,AHSG,TF,VTN,C2,CD14,C4A,C4B,CLU,LAMP1,CALR,AXL,CDH13,B2M,SIRPA,LRP1,LMAN2,ATP6AP1,SORL1,CALY
AC\Very Slow\Typical\Rapid	0.0091	438	GO:0032103	GO:BP	positive regulation of response to external stimulus	NRP1,F2,PLG,AGT,C3,NPY,APOH,HPX,HRG,APP,CSF1R,SERPINF2,CSF1,PDGFRB,LAMP1,FGFR1,SCG2,ICAM2,PVR,CALR,IL6ST,CTSC,CDH13,TMSB4X,LRP1,TPBG,MEGF8,HAVCR2,CPB2,PARK7,CADM1
AC\Very Slow\Typical\Rapid	0.0095	438	GO:0071827	GO:BP	plasma lipoprotein particle organization	APOC1,AGT,APOA1,APOE,APOA2,APOC3,LCAT,APOA4,PLTP
AC\Very Slow\Typical\Rapid	0.0107	438	GO:0071840	GO:BP	cellular component organization or biogenesis	SERPINA1,PDE4DIP,SEZ6L2,RGMA,NRXN3,NRXN1,FMOD,CLSTN1,AGRN,NBL1,FBLN1,EFNA3,CDH6,NFASC,NCAM1,RTN4R,APOC1,DNASE2,QSOX1,GFRA2,CHL1,TPP1,NRP1,PCDH17,PLXNB2,NCAM2,ANGPTL7,SLIT1,SEMA7A,CLN5,ADGRL1,CSPG5,SOD1,F2,PLG,AGT,A2M,C3,TIMP1,CST3,NPY,IGF2,COL1A1,APOA1,APOE,APOA2,APOC3,FGA,FGB,FGG,C1QA,C1QC,C9,FN1,TTR,TF,KLKB1,VTN,ALDOA,PDGFA,PRNP,LCAT,HRG,THY1,GAPDH,APP,APOD,SERPINA5,ICAM1,GSN,APOA4,CSF1R,DCN,CT…
AC\Very Slow\Typical\Rapid	0.0111	438	GO:0033344	GO:BP	cholesterol efflux	APOC1,APOA1,APOE,APOA2,APOC3,APOA4,PON1,PLTP,NPC2,LRP1
AC\Very Slow\Typical\Rapid	0.0111	438	GO:0007611	GO:BP	learning or memory	NRXN3,NRXN1,AGT,APOE,PRNP,APP,BCHE,KIT,GM2A,PTPRZ1,SERPINF1,NPTX2,B2M,RELN,CNTN2,TPBG,NTRK2,PRRT1,NRXN2,CNTNAP2
AC\Very Slow\Typical\Rapid	0.0115	438	GO:0098916	GO:BP	anterograde trans-synaptic signaling	NRXN1,CLSTN1,PCDH17,VGF,CSPG5,NPTXR,AGT,PENK,NPY,APOE,PRNP,APP,BCHE,KIT,CDH2,CBLN1,LAMA2,NPTX2,GRIA4,EPHA4,CDH8,SST,RELN,CNTN2,CAMK2B,TPBG,NPTX1,CARTPT,NTRK2,PTPRD,SEZ6,CNTN4,PTPRN2,PARK7,PRRT1,CLSTN3,CNTNAP4,NRXN2
AC\Very Slow\Typical\Rapid	0.0115	438	GO:0007268	GO:BP	chemical synaptic transmission	NRXN1,CLSTN1,PCDH17,VGF,CSPG5,NPTXR,AGT,PENK,NPY,APOE,PRNP,APP,BCHE,KIT,CDH2,CBLN1,LAMA2,NPTX2,GRIA4,EPHA4,CDH8,SST,RELN,CNTN2,CAMK2B,TPBG,NPTX1,CARTPT,NTRK2,PTPRD,SEZ6,CNTN4,PTPRN2,PARK7,PRRT1,CLSTN3,CNTNAP4,NRXN2
AC\Very Slow\Typical\Rapid	0.0115	438	GO:0050794	GO:BP	regulation of cellular process	SERPINA1,PDE4DIP,SEZ6L2,CHGB,RGMA,PSAP,NRXN3,HLA-C,NRXN1,FMOD,CLSTN1,AGRN,NBL1,FBLN1,EFNA3,SCG5,CACNA2D2,FAM3C,CDH6,CLEC3B,PKM,NCAM1,RTN4R,APOC1,QSOX1,GFRA2,CHL1,TPP1,NRP1,PCDH17,PLXNB2,VGF,GPR37,ANGPTL7,ADGRB2,SUSD5,SLIT1,ICOSLG,SEMA7A,CREG1,LY6H,ADGRL1,CSPG5,NPTXR,SOD1,F2,HP,HPR,F10,CFD,PLG,F12,SERPINC1,SERPINA3,AGT,A2M,C3,TIMP1,CST3,KNG1,PENK,NPY,IGF2,COL1A1,APOA1,APOE,APOA2,APOC3,FGA,FGB,FGG,…
AC\Very Slow\Typical\Rapid	0.0127	438	GO:0001932	GO:BP	regulation of protein phosphorylation	NRXN1,FBLN1,GFRA2,NRP1,PLXNB2,SEMA7A,SOD1,F2,AGT,C3,IGF2,APOA1,APOE,FN1,TF,HPX,VTN,PDGFA,PRNP,HRG,THY1,APP,ICAM1,CSF1R,GSTP1,CSF1,PDGFRB,TXN,KIT,CLU,FGFR1,MIF,CD44,EFNA1,FGFR3,IGFBP6,PRDX2,CHI3L1,IL6ST,EPHA4,ACTB,PPIA,SIRPA,RELN,CNTN1,ENPP2,DAG1,CARTPT,NTRK2,CSPG4,CADM4,SORL1,MYDGF,PARK7,TWSG1,ROBO1
AC\Very Slow\Typical\Rapid	0.0131	438	GO:0050764	GO:BP	regulation of phagocytosis	SOD1,C3,APOA1,APOA2,AHSG,C2,C4A,C4B,CALR,SIRPA,LRP1,LMAN2
AC\Very Slow\Typical\Rapid	0.0131	438	GO:0099172	GO:BP	presynapse organization	NRXN1,PCDH17,APP,CBLN1,EFNB2,PTPRD,SLITRK1,CLSTN3,LRRC4B
AC\Very Slow\Typical\Rapid	0.0138	438	GO:0050772	GO:BP	positive regulation of axonogenesis	NRP1,PLXNB2,SEMA7A,FN1,L1CAM,CDH4,LRP1,NTRK2,MEGF8,SLITRK1,ROBO1
AC\Very Slow\Typical\Rapid	0.0139	438	GO:0030208	GO:BP	dermatan sulfate biosynthetic process	CSPG5,DCN,VCAN,CSPG4,BCAN
AC\Very Slow\Typical\Rapid	0.0139	438	GO:0042340	GO:BP	keratan sulfate catabolic process	FMOD,HEXA,OGN,LUM,OMD
AC\Very Slow\Typical\Rapid	0.0139	438	GO:0045916	GO:BP	negative regulation of complement activation	A2M,SERPING1,CD55,CD59,MASP1
AC\Very Slow\Typical\Rapid	0.0145	438	GO:0033674	GO:BP	positive regulation of kinase activity	NRXN1,SOD1,F2,AGT,IGF2,TF,PDGFA,PRNP,CSF1R,CSF1,PDGFRB,TXN,KIT,CLU,FGFR1,CD44,EFNA1,FGFR2,FGFR3,IGFBP6,AXL,PRDX2,CHI3L1,EPHA5,EPHA4,PPIA,RELN,TYRO3,DAG1,CARTPT,NTRK2,CSPG4,PARK7,ROBO1
AC\Very Slow\Typical\Rapid	0.0148	438	GO:0045597	GO:BP	positive regulation of cell differentiation	NBL1,NRP1,PLXNB2,SEMA7A,CSPG5,AGT,COL1A1,APOA1,FGA,FGB,FGG,FN1,PROC,SERPINF2,CSF1,KIT,FGFR1,TIMP2,CDH2,MAG,PTPRZ1,NPPC,CALR,AXL,L1CAM,GPC1,SERPINF1,IL6ST,EFNB2,EPHA4,CDH4,CDH15,RELN,LRP1,CAMK2B,DAG1,ATP6AP1,NTRK2,PTPRD,MEGF8,VSTM2A,NRCAM,SLITRK1,ROBO1
AC\Very Slow\Typical\Rapid	0.0175	438	GO:0006979	GO:BP	response to oxidative stress	GPR37,ANGPTL7,ATRN,SOD1,HP,PENK,COL1A1,APOE,PRNP,APP,APOD,APOA4,MMP2,SOD3,GSTP1,PDGFRB,TXN,GPX3,AXL,PRDX2,SELENOP,PPIA,HBB,SIRPA,PRDX1,PTPRK,PTPRN,PARK7
AC\Very Slow\Typical\Rapid	0.0179	438	GO:0071825	GO:BP	protein-lipid complex subunit organization	APOC1,AGT,APOA1,APOE,APOA2,APOC3,LCAT,APOA4,PLTP
AC\Very Slow\Typical\Rapid	0.0183	438	GO:0034377	GO:BP	plasma lipoprotein particle assembly	APOC1,APOA1,APOE,APOA2,APOC3,LCAT,APOA4
AC\Very Slow\Typical\Rapid	0.0188	438	GO:0016064	GO:BP	immunoglobulin mediated immune response	C1S,C3,C1QA,C1QC,C9,HPX,SERPING1,CFI,C2,C8A,C8G,CD55,C4A,C4B,C7,CLU,C6,C1RL
AC\Very Slow\Typical\Rapid	0.0188	438	GO:0006734	GO:BP	NADH metabolic process	PKM,ALDOA,GAPDH,ENO2,ALDOC,PGAM1,MDH1,TPI1
AC\Very Slow\Typical\Rapid	0.0194	438	GO:0050804	GO:BP	modulation of chemical synaptic transmission	NRXN1,CLSTN1,PCDH17,VGF,CSPG5,NPTXR,AGT,APOE,PRNP,APP,BCHE,KIT,CDH2,CBLN1,LAMA2,NPTX2,EPHA4,RELN,CNTN2,CAMK2B,NPTX1,NTRK2,PTPRD,CNTN4,PRRT1,CLSTN3,CNTNAP4
AC\Very Slow\Typical\Rapid	0.0195	438	GO:0034109	GO:BP	homotypic cell-cell adhesion	FGA,FGB,FGG,FN1,LGALS1,ACTB,PPIA,HBB,DSC2,TYRO3,MEGF10
AC\Very Slow\Typical\Rapid	0.0202	438	GO:0099177	GO:BP	regulation of trans-synaptic signaling	NRXN1,CLSTN1,PCDH17,VGF,CSPG5,NPTXR,AGT,APOE,PRNP,APP,BCHE,KIT,CDH2,CBLN1,LAMA2,NPTX2,EPHA4,RELN,CNTN2,CAMK2B,NPTX1,NTRK2,PTPRD,CNTN4,PRRT1,CLSTN3,CNTNAP4
AC\Very Slow\Typical\Rapid	0.0221	438	GO:0010755	GO:BP	regulation of plasminogen activation	CLEC3B,F12,SERPINF2,CPB2,CTSZ
AC\Very Slow\Typical\Rapid	0.0221	438	GO:0021782	GO:BP	glial cell development	CSPG5,SOD1,C1QA,APP,GSN,GSTP1,CLU,MAG,CNTN2,LRP1,DAG1,NTRK2,ADAM22
AC\Very Slow\Typical\Rapid	0.0227	438	GO:0019724	GO:BP	B cell mediated immunity	C1S,C3,C1QA,C1QC,C9,HPX,SERPING1,CFI,C2,C8A,C8G,CD55,C4A,C4B,C7,CLU,C6,C1RL
AC\Very Slow\Typical\Rapid	0.0261	438	GO:0002460	GO:BP	adaptive immune response based on somatic recombination of immune receptors built from immunoglobulin superfamily domains	C1S,C3,C1QA,C1QC,C9,HPX,SERPING1,CFI,ICAM1,C2,C8A,C8G,CD55,CTSH,C4A,C4B,C7,CLU,C6,PVR,CTSC,B2M,HAVCR2,C1RL
AC\Very Slow\Typical\Rapid	0.0266	438	GO:0008361	GO:BP	regulation of cell size	RGMA,RTN4R,NRP1,SEMA7A,APOE,FN1,SPP1,MAG,L1CAM,CDH4,LRP1,KIAA0319,FSTL4,MEGF8,NRCAM,SEMA4B
AC\Very Slow\Typical\Rapid	0.0266	438	GO:0010721	GO:BP	negative regulation of cell development	RGMA,FBLN1,RTN4R,NRP1,SEMA7A,F2,THY1,SPP1,MAG,OMG,NPPC,B2M,KIAA0319,FSTL4,SORL1,SEMA4B
AC\Very Slow\Typical\Rapid	0.0269	438	GO:0042551	GO:BP	neuron maturation	AGRN,CLN5,C3,C1QA,APP,CNTN2,NRCAM,CNTNAP2
AC\Very Slow\Typical\Rapid	0.0271	438	GO:0006094	GO:BP	gluconeogenesis	FAM3C,RBP4,ALDOA,GAPDH,ENO2,ALDOC,GOT1,PGAM1,MDH1,TPI1,C1QTNF3
AC\Very Slow\Typical\Rapid	0.0277	438	GO:1903036	GO:BP	positive regulation of response to wounding	F2,PLG,F12,APOH,VTN,HRG,SERPINF2,PRDX2,LRP1,CPB2
AC\Very Slow\Typical\Rapid	0.0278	438	GO:0032489	GO:BP	regulation of Cdc42 protein signal transduction	NRP1,APOA1,APOE,APOC3
AC\Very Slow\Typical\Rapid	0.0285	438	GO:0006007	GO:BP	glucose catabolic process	PKM,ALDOA,GAPDH,ENO2,ALDOC,PGAM1,TPI1
AC\Very Slow\Typical\Rapid	0.0287	438	GO:0001503	GO:BP	ossification	CLEC3B,SEMA7A,PENK,IGF2,COL1A1,AHSG,COL1A2,MMP2,SPARC,CSF1,SPP1,COL6A1,VCAN,FGFR2,FGFR3,NPPC,IL6ST,ATP6AP1,ECM1,XYLT1,SORT1,OMD,TWSG1,BPNT2,MRC2,CLEC11A
AC\Very Slow\Typical\Rapid	0.0304	438	GO:0016049	GO:BP	cell growth	RGMA,CLSTN1,RTN4R,NRP1,SLIT1,SEMA7A,F2,AGT,APOE,FN1,HRG,APP,SPP1,MAG,IGFBP4,L1CAM,CCN3,CDH4,LRP1,SPOCK1,ALCAM,IGFBP7,KIAA0319,FSTL4,PI16,MEGF8,NRCAM,CLSTN3,SEMA4B
AC\Very Slow\Typical\Rapid	0.0311	438	GO:0051272	GO:BP	positive regulation of cellular component movement	FBLN1,NRP1,SEMA7A,F10,AGT,COL1A1,FN1,TF,VTN,PDGFA,THY1,APP,ICAM1,CSF1R,SPARC,CSF1,PDGFRB,CTSH,KIT,HSPA5,FGFR1,CALR,BSG,MCAM,CDH13,TMSB4X,RELN,LRP1,ENPP2,SPOCK2,SEMA4B,CALY,ADAMTS1
AC\Very Slow\Typical\Rapid	0.0312	438	GO:0050768	GO:BP	negative regulation of neurogenesis	RGMA,RTN4R,NRP1,SEMA7A,F2,THY1,SPP1,MAG,OMG,B2M,KIAA0319,FSTL4,SORL1,SEMA4B
AC\Very Slow\Typical\Rapid	0.0313	438	GO:0060193	GO:BP	positive regulation of lipase activity	AGT,APOA1,APOH,APOA4,PDGFRB,KIT,FGFR1,FGFR2,FGFR3,NTRK2
AC\Very Slow\Typical\Rapid	0.0321	438	GO:0090303	GO:BP	positive regulation of wound healing	F2,PLG,F12,APOH,VTN,HRG,SERPINF2,PRDX2,CPB2
AC\Very Slow\Typical\Rapid	0.0321	438	GO:0034113	GO:BP	heterotypic cell-cell adhesion	APOA1,FGA,FGB,FGG,THY1,CD44,VCAM1,SIRPA,DSC2
AC\Very Slow\Typical\Rapid	0.0329	438	GO:0051347	GO:BP	positive regulation of transferase activity	NRXN1,SOD1,F2,AGT,IGF2,TF,PDGFA,PRNP,DBI,CSF1R,CSF1,PDGFRB,TXN,KIT,CLU,FGFR1,CD44,EFNA1,FGFR2,FGFR3,IGFBP6,AXL,PRDX2,CHI3L1,EPHA5,EPHA4,PPIA,RELN,TYRO3,DAG1,CARTPT,NTRK2,CSPG4,SORL1,PARK7,ROBO1
AC\Very Slow\Typical\Rapid	0.0335	438	GO:0099175	GO:BP	regulation of postsynapse organization	NRXN1,APOE,PRNP,CDH2,EFNA1,CBLN1,EPHA4,RELN,CAMK2B,PTPRD,LRRC4B
AC\Very Slow\Typical\Rapid	0.0337	438	GO:0048681	GO:BP	negative regulation of axon regeneration	RGMA,RTN4R,SPP1,EPHA4,KIAA0319
AC\Very Slow\Typical\Rapid	0.0337	438	GO:0030205	GO:BP	dermatan sulfate metabolic process	CSPG5,DCN,VCAN,CSPG4,BCAN
AC\Very Slow\Typical\Rapid	0.0339	438	GO:0019220	GO:BP	regulation of phosphate metabolic process	NRXN1,FBLN1,APOC1,GFRA2,NRP1,PLXNB2,SEMA7A,SOD1,F2,AGT,C3,IGF2,APOA1,APOE,FN1,AHSG,TF,HPX,VTN,PDGFA,PRNP,HRG,THY1,APP,ICAM1,CSF1R,GSTP1,CSF1,PDGFRB,TXN,KIT,CLU,FGFR1,MIF,HSP90B1,CD44,PGAM1,EFNA1,FGFR2,FGFR3,IGFBP6,AXL,PRDX2,CHI3L1,IL6ST,EPHA5,EPHA4,ACTB,TMSB4X,PPIA,SIRPA,RELN,TYRO3,CNTN1,ENPP2,DAG1,CARTPT,NTRK2,CSPG4,CADM4,SORL1,MYDGF,PIK3IP1,PARK7,TWSG1,SLC39A10,ROBO1
AC\Very Slow\Typical\Rapid	0.0339	438	GO:0051174	GO:BP	regulation of phosphorus metabolic process	NRXN1,FBLN1,APOC1,GFRA2,NRP1,PLXNB2,SEMA7A,SOD1,F2,AGT,C3,IGF2,APOA1,APOE,FN1,AHSG,TF,HPX,VTN,PDGFA,PRNP,HRG,THY1,APP,ICAM1,CSF1R,GSTP1,CSF1,PDGFRB,TXN,KIT,CLU,FGFR1,MIF,HSP90B1,CD44,PGAM1,EFNA1,FGFR2,FGFR3,IGFBP6,AXL,PRDX2,CHI3L1,IL6ST,EPHA5,EPHA4,ACTB,TMSB4X,PPIA,SIRPA,RELN,TYRO3,CNTN1,ENPP2,DAG1,CARTPT,NTRK2,CSPG4,CADM4,SORL1,MYDGF,PIK3IP1,PARK7,TWSG1,SLC39A10,ROBO1
AC\Very Slow\Typical\Rapid	0.0351	438	GO:0097118	GO:BP	neuroligin clustering involved in postsynaptic membrane assembly	NRXN1,CDH2,NRXN2
AC\Very Slow\Typical\Rapid	0.0351	438	GO:0002254	GO:BP	kinin cascade	F12,KLKB1,PRCP
AC\Very Slow\Typical\Rapid	0.0351	438	GO:0002353	GO:BP	plasma kallikrein-kinin cascade	F12,KLKB1,PRCP
AC\Very Slow\Typical\Rapid	0.0351	438	GO:0097106	GO:BP	postsynaptic density organization	NRXN1,CDH2,CBLN1,RELN,PTPRD,LRRC4B,NRXN2
AC\Very Slow\Typical\Rapid	0.0351	438	GO:0070570	GO:BP	regulation of neuron projection regeneration	RGMA,RTN4R,THY1,SPP1,EPHA4,LRP1,KIAA0319
AC\Very Slow\Typical\Rapid	0.0351	438	GO:0099174	GO:BP	regulation of presynapse organization	NRXN1,APP,CBLN1,PTPRD,SLITRK1,CLSTN3,LRRC4B
AC\Very Slow\Typical\Rapid	0.0351	438	GO:1905606	GO:BP	regulation of presynapse assembly	NRXN1,APP,CBLN1,PTPRD,SLITRK1,CLSTN3,LRRC4B
AC\Very Slow\Typical\Rapid	0.0372	438	GO:0019319	GO:BP	hexose biosynthetic process	FAM3C,RBP4,ALDOA,GAPDH,ENO2,ALDOC,GOT1,PGAM1,MDH1,TPI1,C1QTNF3
AC\Very Slow\Typical\Rapid	0.0372	438	GO:0014068	GO:BP	positive regulation of phosphatidylinositol 3-kinase signaling	F2,AGT,FN1,PDGFA,DCN,PDGFRB,KIT,FGFR1,RELN,NTRK2,MYDGF
AC\Very Slow\Typical\Rapid	0.0373	438	GO:1901214	GO:BP	regulation of neuron death	NRP1,SOD1,APOE,C1QA,PRNP,CSF1,CHGA,CLU,MAG,PTPRZ1,CNTFR,AXL,SERPINF1,EFNB2,TYRO3,LRP1,NTRK2,SORL1,PARK7,CTSZ,NENF,HYOU1
AC\Very Slow\Typical\Rapid	0.0376	438	GO:0030574	GO:BP	collagen catabolic process	CST3,CTSD,CTSL,CTSB,MMP2,CTSS,KLK6,MRC2
AC\Very Slow\Typical\Rapid	0.0383	438	GO:0060548	GO:BP	negative regulation of cell death	NRP1,GPR37,SOD1,TIMP1,APOE,FGA,FGB,FGG,APOH,PROC,PRNP,ICAM1,CSF1R,GSTP1,CSF1,PDGFRB,CTSH,TXN,CHGA,KIT,CLU,HSPA5,SCG2,MIF,HSP90B1,CD44,EFNA1,MAG,FGFR2,PTPRZ1,CNTFR,AXL,PRDX2,SERPINF1,IL6ST,CCN3,PPIA,YWHAZ,TYRO3,LRP1,FSTL1,NTRK2,SORL1,MYDGF,PARK7,SLC39A10,NENF,HYOU1
AC\Very Slow\Typical\Rapid	0.0399	438	GO:0001558	GO:BP	regulation of cell growth	RGMA,CLSTN1,RTN4R,NRP1,SEMA7A,F2,AGT,APOE,FN1,HRG,SPP1,MAG,IGFBP4,L1CAM,CCN3,CDH4,LRP1,SPOCK1,IGFBP7,KIAA0319,FSTL4,PI16,MEGF8,NRCAM,CLSTN3,SEMA4B
AC\Very Slow\Typical\Rapid	0.0425	438	GO:0048640	GO:BP	negative regulation of developmental growth	RGMA,RTN4R,NRP1,SEMA7A,RBP4,SPP1,MAG,FGFR3,KIAA0319,FSTL4,PI16,SEMA4B
AC\Very Slow\Typical\Rapid	0.0430	438	GO:0065005	GO:BP	protein-lipid complex assembly	APOC1,APOA1,APOE,APOA2,APOC3,LCAT,APOA4
AC\Very Slow\Typical\Rapid	0.0433	438	GO:1901701	GO:BP	cellular response to oxygen-containing compound	AGRN,PKM,GPR37,LY6H,SOD1,AGT,PENK,IGF2,COL1A1,AHSG,PRNP,APP,ICAM1,APOA4,COL1A2,CD55,MMP2,SOD3,CD14,GSTP1,LGALS1,SPP1,TXN,CLU,HSPA5,COL6A1,HSP90B1,GOT1,VCAM1,FGFR2,MRC1,AXL,PRDX2,SERPINF1,APLP1,CACNA2D1,EPHA5,EPHA4,ACTB,SIRPA,PRDX1,LRP1,DAG1,PTPRK,ATP6AP1,NTRK2,PTPRN,COLEC12,HAVCR2,SORL1,PTPRN2,CPB2,PARK7,CALY
AC\Very Slow\Typical\Rapid	0.0448	438	GO:0051004	GO:BP	regulation of lipoprotein lipase activity	APOC1,APOA1,APOC3,APOH,APOA4,SORT1
AC\Very Slow\Typical\Rapid	0.0466	438	GO:1901215	GO:BP	negative regulation of neuron death	NRP1,SOD1,APOE,CSF1,CHGA,MAG,PTPRZ1,CNTFR,AXL,SERPINF1,TYRO3,LRP1,NTRK2,SORL1,PARK7,NENF,HYOU1
AC\Very Slow\Typical\Rapid	0.0482	438	GO:1990138	GO:BP	neuron projection extension	RTN4R,NRP1,SLIT1,SEMA7A,APOE,FN1,MAG,L1CAM,CDH4,LRP1,ALCAM,KIAA0319,MEGF8,NRCAM,SEMA4B
AC\Very Slow\Typical\Rapid	0.0495	438	GO:0050651	GO:BP	dermatan sulfate proteoglycan biosynthetic process	CSPG5,DCN,VCAN,CSPG4,BCAN
AC\Very Slow\Typical\Rapid	0.0000	244	KEGG:04610	KEGG	Complement and coagulation cascades	SERPINA1,CFB,C1S,F2,F10,CFD,PLG,F12,SERPINC1,A2M,C3,KNG1,FGA,FGB,FGG,C1QA,C1QC,C9,KLKB1,VTN,PROC,SERPINA5,SERPING1,CFI,SERPIND1,C2,PROS1,C8A,C8G,CD55,CFH,SERPINF2,C4A,C4B,C7,CLU,F5,C6,CD59,MASP1,CPB2,PROCR,CFHR2
AC\Very Slow\Typical\Rapid	0.0000	244	KEGG:04514	KEGG	Cell adhesion molecules	NRXN3,HLA-C,NRXN1,NFASC,NCAM1,NCAM2,ICOSLG,ICAM1,ICAM2,VCAN,SELL,PVR,CDH2,VCAM1,MAG,L1CAM,CDH4,CDH15,CNTN2,CNTN1,ALCAM,NECTIN1,NEGR1,CADM3,NRCAM,NEO1,CADM1,LRRC4B,NRXN2,CNTNAP2
AC\Very Slow\Typical\Rapid	0.0000	244	KEGG:04142	KEGG	Lysosome	PSAP,DNASE2,TPP1,CLN5,FUCA1,HEXA,CTSD,CTSL,CTSB,CTSH,LAMP1,LAMP2,GM2A,AGA,IDS,CTSS,CTSC,NPC2,ASAH1,ATP6AP1,SORT1,FUCA2,CTSZ,GNPTG
AC\Very Slow\Typical\Rapid	0.0000	244	KEGG:04979	KEGG	Cholesterol metabolism	APOC1,APOA1,APOE,APOA2,APOC3,APOH,LCAT,APOA4,PLTP,NPC2,LRP1,SORT1
AC\Very Slow\Typical\Rapid	0.0000	244	KEGG:05150	KEGG	Staphylococcus aureus infection	CFB,C1S,CFD,PLG,C3,FGG,C1QA,C1QC,CFI,ICAM1,C2,CFH,C4A,C4B,MASP1
AC\Very Slow\Typical\Rapid	0.0000	244	KEGG:04512	KEGG	ECM-receptor interaction	AGRN,COL1A1,FN1,VTN,COL1A2,COL4A2,SPP1,LAMC1,COL6A1,COL6A3,CD44,LAMA2,RELN,HSPG2,DAG1
AC\Very Slow\Typical\Rapid	0.0007	244	KEGG:05171	KEGG	Coronavirus disease - COVID-19	CFB,C1S,NRP1,F2,CFD,C3,FGA,FGB,FGG,C1QA,C1QC,C9,C2,C8A,C8G,C4A,C4B,C7,C6,IL6ST,MASP1
AC\Very Slow\Typical\Rapid	0.0070	244	KEGG:04151	KEGG	PI3K-Akt signaling pathway	EFNA3,IGF2,COL1A1,FN1,VTN,PDGFA,CSF1R,COL1A2,COL4A2,CSF1,PDGFRB,SPP1,KIT,LAMC1,FGFR1,COL6A1,COL6A3,HSP90B1,EFNA1,FGFR2,FGFR3,LAMA2,YWHAZ,RELN,NTRK2
AC\Very Slow\Typical\Rapid	0.0089	244	KEGG:05143	KEGG	African trypanosomiasis	APOL1,HPR,KNG1,APOA1,ICAM1,VCAM1,HBB
AC\Very Slow\Typical\Rapid	0.0240	244	KEGG:05146	KEGG	Amoebiasis	COL1A1,C9,FN1,C8A,C8G,COL1A2,CD14,COL4A2,LAMC1,LAMA2,PRDX1
AC\Very Slow\Typical\Rapid	0.0407	244	KEGG:04360	KEGG	Axon guidance	RGMA,EFNA3,NRP1,PLXNB2,SLIT1,SEMA7A,EFNA1,L1CAM,EFNB2,EPHA5,EPHA4,CAMK2B,NEO1,SEMA4B,ROBO1
AC\Very Slow\Typical\Rapid	0.0475	244	KEGG:05133	KEGG	Pertussis	C1S,C3,C1QA,C1QC,SERPING1,C2,CD14,C4A,C4B
AC\Very Slow\Rapid	0.0111	7	GO:0061000	GO:BP	negative regulation of dendritic spine development	PTPRS,NLGN1
AC\Very Slow\Rapid	0.0129	7	GO:0048681	GO:BP	negative regulation of axon regeneration	PTPRS,TNR
AC\Very Slow\Rapid	0.0170	7	GO:0070571	GO:BP	negative regulation of neuron projection regeneration	PTPRS,TNR
AC\Very Slow\Rapid	0.0179	7	GO:0010977	GO:BP	negative regulation of neuron projection development	PTPRS,NLGN1,TNR
AC\Very Slow\Rapid	0.0193	7	GO:0007158	GO:BP	neuron cell-cell adhesion	NLGN1,TNR
AC\Very Slow\Rapid	0.0358	7	GO:0098698	GO:BP	postsynaptic specialization assembly	PTPRS,NLGN1
AC\Very Slow\Rapid	0.0441	7	GO:0031345	GO:BP	negative regulation of cell projection organization	PTPRS,NLGN1,TNR
AC\Very Slow\Rapid	0.0496	7	GO:0099560	GO:BP	synaptic membrane adhesion	PTPRS,NLGN1
Rapid	0.0000	31	GO:0043312	GO:BP	neutrophil degranulation	SCAMP1,TUBB,HSP90AB1,HSPA8,EEF2,HSPA6,RAB6A,VCP,EEF1A1,ADA2
Rapid	0.0000	31	GO:0002283	GO:BP	neutrophil activation involved in immune response	SCAMP1,TUBB,HSP90AB1,HSPA8,EEF2,HSPA6,RAB6A,VCP,EEF1A1,ADA2
Rapid	0.0000	31	GO:0002446	GO:BP	neutrophil mediated immunity	SCAMP1,TUBB,HSP90AB1,HSPA8,EEF2,HSPA6,RAB6A,VCP,EEF1A1,ADA2
Rapid	0.0000	31	GO:0042119	GO:BP	neutrophil activation	SCAMP1,TUBB,HSP90AB1,HSPA8,EEF2,HSPA6,RAB6A,VCP,EEF1A1,ADA2
Rapid	0.0000	31	GO:0036230	GO:BP	granulocyte activation	SCAMP1,TUBB,HSP90AB1,HSPA8,EEF2,HSPA6,RAB6A,VCP,EEF1A1,ADA2
Rapid	0.0000	31	GO:0043299	GO:BP	leukocyte degranulation	SCAMP1,TUBB,HSP90AB1,HSPA8,EEF2,HSPA6,RAB6A,VCP,EEF1A1,ADA2
Rapid	0.0000	31	GO:0002275	GO:BP	myeloid cell activation involved in immune response	SCAMP1,TUBB,HSP90AB1,HSPA8,EEF2,HSPA6,RAB6A,VCP,EEF1A1,ADA2
Rapid	0.0000	31	GO:0002444	GO:BP	myeloid leukocyte mediated immunity	SCAMP1,TUBB,HSP90AB1,HSPA8,EEF2,HSPA6,RAB6A,VCP,EEF1A1,ADA2
Rapid	0.0002	31	GO:0002274	GO:BP	myeloid leukocyte activation	SCAMP1,TUBB,HSP90AB1,HSPA8,EEF2,HSPA6,RAB6A,VCP,EEF1A1,ADA2
Rapid	0.0002	31	GO:0009206	GO:BP	purine ribonucleoside triphosphate biosynthetic process	ATP5F1B,ATP5F1A,VCP,NME3,MYC
Rapid	0.0002	31	GO:0009145	GO:BP	purine nucleoside triphosphate biosynthetic process	ATP5F1B,ATP5F1A,VCP,NME3,MYC
Rapid	0.0002	31	GO:0045321	GO:BP	leukocyte activation	SCAMP1,SLC25A5,TUBB,HSP90AB1,HSPA8,EEF2,HSPA6,RAB6A,CD27,MMP14,VCP,EEF1A1,ADA2
Rapid	0.0002	31	GO:0002443	GO:BP	leukocyte mediated immunity	SCAMP1,TUBB,HSP90AB1,HSPA8,EEF2,HSPA6,RAB6A,CD27,VCP,EEF1A1,ADA2
Rapid	0.0003	31	GO:0009201	GO:BP	ribonucleoside triphosphate biosynthetic process	ATP5F1B,ATP5F1A,VCP,NME3,MYC
Rapid	0.0003	31	GO:0002366	GO:BP	leukocyte activation involved in immune response	SCAMP1,TUBB,HSP90AB1,HSPA8,EEF2,HSPA6,RAB6A,VCP,EEF1A1,ADA2
Rapid	0.0004	31	GO:0002263	GO:BP	cell activation involved in immune response	SCAMP1,TUBB,HSP90AB1,HSPA8,EEF2,HSPA6,RAB6A,VCP,EEF1A1,ADA2
Rapid	0.0004	31	GO:0009205	GO:BP	purine ribonucleoside triphosphate metabolic process	ATP5F1B,ATP5F1A,VCP,NME3,MYC
Rapid	0.0005	31	GO:0009142	GO:BP	nucleoside triphosphate biosynthetic process	ATP5F1B,ATP5F1A,VCP,NME3,MYC
Rapid	0.0006	31	GO:0009144	GO:BP	purine nucleoside triphosphate metabolic process	ATP5F1B,ATP5F1A,VCP,NME3,MYC
Rapid	0.0007	31	GO:0046903	GO:BP	secretion	SCAMP1,TUBB,HSP90AB1,HSPA8,EEF2,HSPA6,RAB6A,IDH2,VCP,RAB1A,EEF1A1,MYC,ADA2
Rapid	0.0007	31	GO:0009199	GO:BP	ribonucleoside triphosphate metabolic process	ATP5F1B,ATP5F1A,VCP,NME3,MYC
Rapid	0.0007	31	GO:0001775	GO:BP	cell activation	SCAMP1,SLC25A5,TUBB,HSP90AB1,HSPA8,EEF2,HSPA6,RAB6A,CD27,MMP14,VCP,EEF1A1,ADA2
Rapid	0.0008	31	GO:0045055	GO:BP	regulated exocytosis	SCAMP1,TUBB,HSP90AB1,HSPA8,EEF2,HSPA6,RAB6A,VCP,EEF1A1,ADA2
Rapid	0.0017	31	GO:0009060	GO:BP	aerobic respiration	ATP5F1B,ATP5F1A,MDH2,IDH2,VCP,MYC
Rapid	0.0018	31	GO:0032940	GO:BP	secretion by cell	SCAMP1,TUBB,HSP90AB1,HSPA8,EEF2,HSPA6,RAB6A,IDH2,VCP,RAB1A,EEF1A1,ADA2
Rapid	0.0020	31	GO:0009141	GO:BP	nucleoside triphosphate metabolic process	ATP5F1B,ATP5F1A,VCP,NME3,MYC
Rapid	0.0024	31	GO:0072522	GO:BP	purine-containing compound biosynthetic process	ATP5F1B,ATP5F1A,VCP,NME3,MYC,ADA2
Rapid	0.0025	31	GO:0002252	GO:BP	immune effector process	SCAMP1,TUBB,HSP90AB1,HSPA8,EEF2,HSPA6,RAB6A,CD27,VCP,EEF1A1,ADA2
Rapid	0.0027	31	GO:0006887	GO:BP	exocytosis	SCAMP1,TUBB,HSP90AB1,HSPA8,EEF2,HSPA6,RAB6A,VCP,EEF1A1,ADA2
Rapid	0.0029	31	GO:0140352	GO:BP	export from cell	SCAMP1,TUBB,HSP90AB1,HSPA8,EEF2,HSPA6,RAB6A,IDH2,VCP,RAB1A,EEF1A1,ADA2
Rapid	0.0045	31	GO:0006754	GO:BP	ATP biosynthetic process	ATP5F1B,ATP5F1A,VCP,MYC
Rapid	0.0049	31	GO:0045333	GO:BP	cellular respiration	ATP5F1B,ATP5F1A,MDH2,IDH2,VCP,MYC
Rapid	0.0088	31	GO:0009165	GO:BP	nucleotide biosynthetic process	ATP5F1B,ATP5F1A,IDH2,VCP,NME3,MYC
Rapid	0.0098	31	GO:1901293	GO:BP	nucleoside phosphate biosynthetic process	ATP5F1B,ATP5F1A,IDH2,VCP,NME3,MYC
Rapid	0.0118	31	GO:0044281	GO:BP	small molecule metabolic process	CA1,ATP5F1B,AHCY,ATP5F1A,MAT2A,MDH2,IDH2,SARS1,VCP,NME3,MYC,UROC1,ADA2
Rapid	0.0133	31	GO:0055086	GO:BP	nucleobase-containing small molecule metabolic process	ATP5F1B,AHCY,ATP5F1A,IDH2,VCP,NME3,MYC,ADA2
Rapid	0.0194	31	GO:0072521	GO:BP	purine-containing compound metabolic process	ATP5F1B,AHCY,ATP5F1A,VCP,NME3,MYC,ADA2
Rapid	0.0206	31	GO:0009152	GO:BP	purine ribonucleotide biosynthetic process	ATP5F1B,ATP5F1A,VCP,NME3,MYC
Rapid	0.0261	31	GO:0051649	GO:BP	establishment of localization in cell	SCAMP1,ATP5F1B,TUBB,HSP90AB1,HSPA8,EEF2,HSPA6,RAB6A,ATP5F1A,VCP,ARF3,RPS15A,RAB1A,EEF1A1,ADA2
Rapid	0.0289	31	GO:0009260	GO:BP	ribonucleotide biosynthetic process	ATP5F1B,ATP5F1A,VCP,NME3,MYC
Rapid	0.0292	31	GO:1903862	GO:BP	positive regulation of oxidative phosphorylation	VCP,MYC
Rapid	0.0322	31	GO:0015980	GO:BP	energy derivation by oxidation of organic compounds	ATP5F1B,ATP5F1A,MDH2,IDH2,VCP,MYC
Rapid	0.0353	31	GO:0046390	GO:BP	ribose phosphate biosynthetic process	ATP5F1B,ATP5F1A,VCP,NME3,MYC
Rapid	0.0370	31	GO:0006164	GO:BP	purine nucleotide biosynthetic process	ATP5F1B,ATP5F1A,VCP,NME3,MYC
Rapid	0.0482	31	GO:0006955	GO:BP	immune response	SCAMP1,TUBB,HSP90AB1,HSPA8,EEF2,HSPA6,RAB6A,AHCY,CD27,VCP,RAB1A,EEF1A1,MYC,ADA2
Rapid	0.0487	31	GO:1903842	GO:BP	response to arsenite ion	VCP,MYC
Rapid	0.0487	31	GO:1903843	GO:BP	cellular response to arsenite ion	VCP,MYC
Rapid	0.0001	27	KEGG:05134	KEGG	Legionellosis	HSPA8,HSPA6,VCP,RAB1A,EEF1A1
Rapid	0.0015	27	KEGG:05020	KEGG	Prion disease	SLC25A5,ATP5F1B,TUBB,HSPA8,HSPA6,ATP5F1A,TUBA3D
Rapid	0.0345	27	KEGG:00270	KEGG	Cysteine and methionine metabolism	AHCY,MAT2A,MDH2
Rapid	0.0473	27	KEGG:05022	KEGG	Pathways of neurodegeneration - multiple diseases	SLC25A5,ATP5F1B,TUBB,ATP5F1A,VCP,RAB1A,TUBA3D
AC\Very Slow\Typical	0.0003	20	GO:0007399	GO:BP	nervous system development	CHL1,ARSA,NRP2,TNFRSF21,GDI1,CDH11,HAPLN4,PLXDC1,CBLN2,SEMA3G,CNTN6,CAMK2A,PCDHAC2
AC\Very Slow\Typical	0.0015	20	GO:0061564	GO:BP	axon development	CHL1,NRP2,TNFRSF21,GDI1,CDH11,SEMA3G,CNTN6
AC\Very Slow\Typical	0.0109	20	GO:0031175	GO:BP	neuron projection development	CHL1,NRP2,TNFRSF21,GDI1,CDH11,SEMA3G,CNTN6,CAMK2A
AC\Very Slow\Typical	0.0151	20	GO:0007409	GO:BP	axonogenesis	CHL1,NRP2,GDI1,CDH11,SEMA3G,CNTN6
AC\Very Slow\Typical	0.0277	20	GO:0048666	GO:BP	neuron development	CHL1,NRP2,TNFRSF21,GDI1,CDH11,SEMA3G,CNTN6,CAMK2A
AC\Very Slow\Typical	0.0417	20	GO:0032501	GO:BP	multicellular organismal process	CHL1,ARSA,COCH,NRP2,TNFRSF21,MGP,GDI1,CDH11,LTBP1,HAPLN4,TMEM25,PLXDC1,CBLN2,ESAM,SEMA3G,CNTN6,CAMK2A,PCDHAC2
AC\Very Slow\Typical	0.0484	20	GO:0007156	GO:BP	homophilic cell adhesion via plasma membrane adhesion molecules	CDH11,ESAM,CNTN6,PCDHAC2
AC\Very Slow	0.0463	14	GO:0050878	GO:BP	regulation of body fluid levels	HEG1,GOT2,EGFR,SAA1,DDR1
AC	0.0263	15	GO:2000427	GO:BP	positive regulation of apoptotic cell clearance	C4A,C4B
