# Supplementary material for: Chitotriosidase 1 in the cerebrospinal fluid as a putative biomarker for HTLV-1-associated myelopathy/tropical spastic paraparesis (HAM/TSP) progression
Source: Front Immunol. 2022 Aug 16;13:949516. doi: 10.3389/fimmu.2022.949516 (PMC9424492; doi:10.3389/fimmu.2022.949516)
Supplement: Supplementary file 7 [file Table_4.xlsx]

## Sheet: FEA_results_up
Supplementary Table 4. Processes and pathways indicated in the up- and downregulated proteins between groups of HTLV-1-infected patients.
The proteins up- and downregulated between the comparison of two groups of HTLV-1 infected individuals, including HTLV-1 asymptomatic carriers, and HAM/TSP patients with very slow, typical and rapid disease progression, were submitted to the functional enrichment analysis. The proteins set was analyzed using the databases from the Gene Ontology (GO) terms of biological processes and the Kyoto Enc…
Group	Expression	p_value	Query size	Term_id	Source	Term_name	Proteins
Rapid/AC	Upregulated	0.0010	11	GO:0002684	GO:BP	positive regulation of immune system process	C1QA,C1QC,C2,FCGR3A,VCAM1,CTSC,B2M
Rapid/AC	Upregulated	0.0012	11	GO:0002682	GO:BP	regulation of immune system process	COL1A1,C1QA,C1QC,C2,FCGR3A,VCAM1,CTSC,B2M
Rapid/AC	Upregulated	0.0012	11	GO:0006955	GO:BP	immune response	COL1A1,C1QA,C1QC,C2,FCGR3A,VCAM1,CTSC,B2M,CHIT1
Rapid/AC	Upregulated	0.0014	11	GO:0002252	GO:BP	immune effector process	C1QA,C1QC,C2,FCGR3A,CTSC,B2M,CHIT1
Rapid/AC	Upregulated	0.0016	11	GO:0050776	GO:BP	regulation of immune response	COL1A1,C1QA,C1QC,C2,FCGR3A,VCAM1,B2M
Rapid/AC	Upregulated	0.0017	11	GO:0002449	GO:BP	lymphocyte mediated immunity	C1QA,C1QC,C2,CTSC,B2M
Rapid/AC	Upregulated	0.0019	11	GO:0002460	GO:BP	adaptive immune response based on somatic recombination of immune receptors built from immunoglobulin superfamily domains	C1QA,C1QC,C2,CTSC,B2M
Rapid/AC	Upregulated	0.0071	11	GO:0002443	GO:BP	leukocyte mediated immunity	C1QA,C1QC,C2,CTSC,B2M,CHIT1
Rapid/AC	Upregulated	0.0071	11	GO:0009605	GO:BP	response to external stimulus	COL1A1,C1QA,C1QC,C2,FCGR3A,VCAM1,CTSC,B2M,CHIT1
Rapid/AC	Upregulated	0.0166	11	GO:0002376	GO:BP	immune system process	COL1A1,C1QA,C1QC,C2,FCGR3A,VCAM1,CTSC,B2M,CHIT1
Rapid/AC	Upregulated	0.0255	11	GO:0098883	GO:BP	synapse pruning	C1QA,C1QC
Rapid/AC	Upregulated	0.0463	11	GO:0007568	GO:BP	aging	C1QA,VCAM1,CTSC,B2M
Rapid/AC	Upregulated	0.0481	11	GO:0030449	GO:BP	regulation of complement activation	C1QA,C1QC,C2
Rapid/AC	Upregulated	0.0496	11	GO:0002250	GO:BP	adaptive immune response	C1QA,C1QC,C2,CTSC,B2M
Rapid/AC	Upregulated	0.0001	9	KEGG:05150	KEGG	Staphylococcus aureus infection	C1QA,C1QC,C2,FCGR3A
Rapid/AC	Upregulated	0.0004	9	KEGG:05322	KEGG	Systemic lupus erythematosus	C1QA,C1QC,C2,FCGR3A
Rapid/AC	Upregulated	0.0035	9	KEGG:05133	KEGG	Pertussis	C1QA,C1QC,C2
Rapid/AC	Upregulated	0.0049	9	KEGG:04610	KEGG	Complement and coagulation cascades	C1QA,C1QC,C2
Typical/AC	Upregulated	0.0497	2	GO:0060945	GO:BP	cardiac neuron differentiation	VCAM1
Rapid/Very Slow	Upregulated	0.0070	2	KEGG:04210	KEGG	Apoptosis	CTSC,ACTB
Rapid/Typical	Upregulated	0.0009	15	GO:0001775	GO:BP	cell activation	AHSG,PRNP,GSN,LGALS1,CLU,ORM2,ACTB,NPC2,CHIT1
Rapid/Typical	Upregulated	0.0015	15	GO:0002252	GO:BP	immune effector process	AHSG,GSN,LGALS1,CLU,ORM2,ACTB,NPC2,CHIT1
Rapid/Typical	Upregulated	0.0020	15	GO:0045055	GO:BP	regulated exocytosis	ENDOD1,AHSG,GSN,CLU,ORM2,NPC2,CHIT1
Rapid/Typical	Upregulated	0.0043	15	GO:0002576	GO:BP	platelet degranulation	ENDOD1,AHSG,CLU,ORM2
Rapid/Typical	Upregulated	0.0051	15	GO:0006887	GO:BP	exocytosis	ENDOD1,AHSG,GSN,CLU,ORM2,NPC2,CHIT1
Rapid/Typical	Upregulated	0.0052	15	GO:0045321	GO:BP	leukocyte activation	AHSG,PRNP,GSN,LGALS1,CLU,ORM2,NPC2,CHIT1
Rapid/Typical	Upregulated	0.0139	15	GO:0002274	GO:BP	myeloid leukocyte activation	AHSG,GSN,CLU,ORM2,NPC2,CHIT1
Rapid/Typical	Upregulated	0.0148	15	GO:0051649	GO:BP	establishment of localization in cell	ENDOD1,AHSG,PRNP,GSN,CLU,ORM2,ACTB,NPC2,LMAN2,CHIT1
Rapid/Typical	Upregulated	0.0203	15	GO:0016192	GO:BP	vesicle-mediated transport	ENDOD1,AHSG,GSN,CLU,ORM2,ACTB,NPC2,LMAN2,CHIT1
Rapid/Typical	Upregulated	0.0213	15	GO:0002366	GO:BP	leukocyte activation involved in immune response	AHSG,GSN,LGALS1,ORM2,NPC2,CHIT1
Rapid/Typical	Upregulated	0.0220	15	GO:0002263	GO:BP	cell activation involved in immune response	AHSG,GSN,LGALS1,ORM2,NPC2,CHIT1
Rapid/Typical	Upregulated	0.0466	15	GO:0043312	GO:BP	neutrophil degranulation	AHSG,GSN,ORM2,NPC2,CHIT1
Rapid/Typical	Upregulated	0.0490	15	GO:0002283	GO:BP	neutrophil activation involved in immune response	AHSG,GSN,ORM2,NPC2,CHIT1
Rapid/AC	Downregulated	0.0236	3	GO:0001525	GO:BP	angiogenesis	TGFBR3,ECM1,MMRN2
Rapid/AC	Downregulated	0.0360	3	GO:0048514	GO:BP	blood vessel morphogenesis	TGFBR3,ECM1,MMRN2
Rapid/AC	Downregulated	0.0499	3	GO:0001568	GO:BP	blood vessel development	TGFBR3,ECM1,MMRN2
